# Supplementary material for: Cancer neoantigen prioritization through sensitive and reliable proteogenomics analysis
Source: Nat Commun. 2020 Apr 9;11:1759. doi: 10.1038/s41467-020-15456-w (PMC7145864; doi:10.1038/s41467-020-15456-w)
Supplement: Supplementary file 13 — Supplementary Data 10 [file 41467_2020_15456_MOESM13_ESM.xlsx]

## Sheet: Identification
No.	peptide	sample	spectrum_title	AA_Change	software	fdr	paper_fdr	paper_rt	experiment_rt	predict_rt	rt_error	PepQuery
1	SPGPVKLEL	Mel8	20140305_EXQ6_MiBa_SA_MM8-HLAp-1.30035.30035.2	P169L	Comet/X!Tandem	0.01	0.05	65	65.2313	63.5941	1.63714	Yes
2	ETSKQVTRW	Mel5	20140305_EXQ6_MiBa_SA_MM5-HLAp-1.12349.12349.2	E161K	MS-GF+/X!Tandem	0.01	0.05	29	29.3211	30.2676	-0.946491	Yes
3	YIDERFERY	Mel5	20140305_EXQ6_MiBa_SA_MM5-HLAp-2.21244.21244.3	Q125R	MS-GF+	0.01	0.05	49	49.4463	49.4536	-0.007254	Yes
4	GRTGAGKSFL	Mel15	20141210_QEp7_MiBa_SA_HLA-I-p_MM15_2_B_1.21931.21931.3	S1342F	X!Tandem/Comet	>5%	0.05	37	37.3984	33.6749	3.72348	-
5	RLFKGYEGSLIK	Mel15	20141210_QEp7_MiBa_SA_HLA-I-p_MM15_2_B_1.32842.32842.3	P46L	MS-GF+/X!Tandem	0.01	0.01	55	55.0183	54.5399	0.478397	Yes
6	GRIAFFLKY	Mel15	20141208_QEp7_MiBa_SA_HLA-I-p_MM15_2_B.50276.50276.3	S363F	X!Tandem	0.01	0.01	83	83.6564	82.7422	0.914204	Yes
7	RIKQTARK	Mel15	20141208_QEp7_MiBa_SA_HLA-I-p_MM15_3_A.2171.2171.3	T4I	Comet	0.01	0.05	6	5.04661	2.71674	2.32987	Yes
8	ASWVVPIDIK	Mel15	20141208_QEp7_MiBa_SA_HLA-I-p_MM15_4_A.48781.48781.3	E689K	MS-GF+	>5%	0.05	82	83.6453	94.2035	-10.5582	-
	ASWVVPIDIK	Mel15	20141208_QEp7_MiBa_SA_HLA-I-p_MM15_3_A.50284.50284.3	E689K	Comet	>5%	0.05	82	83.7112	94.4181	-10.7069	-
	ASWVVPIDIK	Mel15	20141210_QEp7_MiBa_SA_HLA-I-p_MM15_4_B_1.41374.41374.2	E689K	X!Tandem	>5%	0.05	82	82.7456	92.1071	-9.36148	-
9	KLILWRGLK	Mel15	20141208_QEp7_MiBa_SA_HLA-I-p_MM15_1_A.37048.37048.3	P333L	MS-GF+	0.01	0.01	66	57.8436	57.5556	0.287934	Yes
	KLILWRGLK	Mel15	20141208_QEp7_MiBa_SA_HLA-I-p_MM15_1_A.37053.37053.2	P333L	Comet	0.01	0.01	66	57.8522	57.5556	0.296524	Yes
10	KLKLPIIMK	Mel15	20141210_QEp7_MiBa_SA_HLA-I-p_MM15_2_A_1.40289.40289.3	M1482I	X!Tandem	0.01	0.01	66	66.6844	65.5508	1.13364	Yes
	KLKLPIIMK	Mel15	20141210_QEp7_MiBa_SA_HLA-I-p_MM15_1_A_1.41793.41793.3	M1482I	Comet	0.01	0.01	66	66.9702	65.2695	1.70064	Yes
11	LPIQYEPVL	Mel15	20141208_QEp7_MiBa_SA_HLA-I-p_MM15_1_B.57162.57162.1	P52L	Comet	0.01	0.01	97	94.9477	95.3149	-0.367226	Yes
12	SLSSALRPSTSRSLY	Mel15	20141208_QEp7_MiBa_SA_HLA-I-p_MM15_4_B.36851.36851.2	G41S	MS-GF+	0.01			60.0382	59.4124	0.625743	Yes
	SLSSALRPSTSRSLY	Mel15	20141208_QEp7_MiBa_SA_HLA-I-p_MM15_3_B.36436.36436.2	G41S	X!Tandem	0.01			60.2749	59.1674	1.10755	Yes
13	FVPPTAISHF	Mel15	20141210_QEp7_MiBa_SA_HLA-I-p_MM15_2_B_1.46769.46769.2	S517F	MS-GF+/X!Tandem	0.01			79.61	79.9944	-0.384365	Yes
14	SLSSALRPSTSRSL	Mel15	20141208_QEp7_MiBa_SA_HLA-I-p_MM15_4_B.32363.32363.3	G41S	MS-GF+	0.01			52.8871	52.745	0.142117	Yes
	SLSSALRPSTSRSL	Mel15	20141210_QEp7_MiBa_SA_HLA-I-p_MM15_4_A_1.30723.30723.3	G41S	X!Tandem	0.01			51.8049	51.8965	-0.091576	Yes
15	KIKEKKIK	Mel15	20141210_QEp7_MiBa_SA_HLA-I-p_MM15_3_B_1.7391.7391.3	E304K	Comet	0.01			15.1161	4.02223	11.0939	No
16	ETLKPGTCVKR	Mel15	20141208_QEp7_MiBa_SA_HLA-I-p_MM15_2_B.13524.13524.3	P706L	MS-GF+	0.01			24.4681	24.7731	-0.305037	Yes
	ETLKPGTCVKR	Mel15	20141208_QEp7_MiBa_SA_HLA-I-p_MM15_4_B.12800.12800.3	P706L	X!Tandem	0.01			23.0345	23.2787	-0.244184	Yes
	ETLKPGTCVKR	Mel15	20141208_QEp7_MiBa_SA_HLA-I-p_MM15_3_B.12825.12825.3	P706L	Comet	0.01			23.4116	23.6413	-0.229695	Yes
17	KDAIRYPRESNKLI	Mel15	20141210_QEp7_MiBa_SA_HLA-I-p_MM15_1_A_1.33247.33247.3	R1588K	MS-GF+	0.01			53.4207	43.6079	9.81287	No
18	NNVSFEKSRI	Mel15	20141210_QEp7_MiBa_SA_HLA-I-p_MM15_3_B_1.6778.6778.3	G490E	MS-GF+	0.01			14.2012	38.73	-24.5288	No

## Sheet: Description
Supplementary Data 10: Somatic variant peptide identification result for the immunopeptidomics data.
Column name	Description
No.	number
peptide	peptide sequence
sample	sample ID
spectrum_title	spectrum title
AA_Change	amino acid change
software	search engine
fdr	FDR
paper_fdr	FDR reported in the original study
paper_rt	retention time reported in the original study
experiment_rt	observed RT for the spectrum
predict_rt	predicted RT for the peptide
rt_error	absolute RT error
PepQuery	PepQuery validation
