# Supplementary material for: Cancer neoantigen prioritization through sensitive and reliable proteogenomics analysis
Source: Nat Commun. 2020 Apr 9;11:1759. doi: 10.1038/s41467-020-15456-w (PMC7145864; doi:10.1038/s41467-020-15456-w)
Supplement: Supplementary file 14 — Supplementary Data 11 [file 41467_2020_15456_MOESM14_ESM.xlsx]

## Sheet: search space
Parameter	Value
optimizer	adam, sgd, rmsprop, adagrad, nadam, adadelta
activation	relu, LeakyReLU, sigmoid
convolutional_layer_shape	active, num filters, batch normalization, activation, dropout, max pooling
dense_layer_shape	active, num nodes, batch normalization, activation, dropout
layer_params	"active": 0, 1
	"num filters": 64, 128, 256, 512
	"batch normalization": 0, 1
	"activation": relu, LeakyReLU, sigmoid
	"dropout": 0, 0.05, 0.1, 0.15, 0.2, 0.25, 0.3, 0.35, 0.4, 0.45, 0.5
	"max pooling": 0, 1, 2
Bidirectional GRU	50
max_conv_layers	5
max_dense_layers	3
max_dense_nodes	512
