# Supplementary material for: Cancer neoantigen prioritization through sensitive and reliable proteogenomics analysis
Source: Nat Commun. 2020 Apr 9;11:1759. doi: 10.1038/s41467-020-15456-w (PMC7145864; doi:10.1038/s41467-020-15456-w)
Supplement: Supplementary file 15 — Source Data [file 41467_2020_15456_MOESM15_ESM.xlsx]

## Sheet: Figure 2
Figure 2b					Figure 2c					Figure 2d
sample	mae	Method	n		sample	mae	Method	n		sample	mae	Method	n
01CPTAC_COprospective_W_VU_20150901_01CO006_f01_normal	0.531019	AutoRT	4362		01CPTAC_COprospective_W_PNNL_20170123_B1S1_f01_normal	0.704948	AutoRT	5041		TCGA_A2-A0D0_BH-A0HK_C8-A12T_117C_W_BI_20130326_H-JQ_f01_normal	0.728593	AutoRT	5127
01CPTAC_COprospective_W_VU_20150901_01CO006_f02_normal	0.531201	AutoRT	4168		01CPTAC_COprospective_W_PNNL_20170123_B1S1_f02_normal	0.673531	AutoRT	4778		TCGA_A2-A0D0_BH-A0HK_C8-A12T_117C_W_BI_20130326_H-JQ_f02_normal	0.606467	AutoRT	5297
01CPTAC_COprospective_W_VU_20150901_01CO006_f03_normal	0.528559	AutoRT	4183		01CPTAC_COprospective_W_PNNL_20170123_B1S1_f03_normal	0.639187	AutoRT	5385		TCGA_A2-A0D0_BH-A0HK_C8-A12T_117C_W_BI_20130326_H-JQ_f03_normal	0.566636	AutoRT	5444
01CPTAC_COprospective_W_VU_20150901_01CO006_f04_normal	0.496132	AutoRT	4145		01CPTAC_COprospective_W_PNNL_20170123_B1S1_f04_normal	0.673024	AutoRT	5661		TCGA_A2-A0D0_BH-A0HK_C8-A12T_117C_W_BI_20130326_H-JQ_f04_normal	0.62163	AutoRT	5495
01CPTAC_COprospective_W_VU_20150901_01CO006_f05_normal	0.540519	AutoRT	4344		01CPTAC_COprospective_W_PNNL_20170123_B1S1_f05_normal	0.744719	AutoRT	5621		TCGA_A2-A0D0_BH-A0HK_C8-A12T_117C_W_BI_20130326_H-JQ_f05_normal	0.596157	AutoRT	5931
01CPTAC_COprospective_W_VU_20150901_01CO006_f06_normal	0.747685	AutoRT	4162		01CPTAC_COprospective_W_PNNL_20170123_B1S1_f06_normal	0.647357	AutoRT	5154		TCGA_A2-A0D0_BH-A0HK_C8-A12T_117C_W_BI_20130326_H-JQ_f06_normal	0.611099	AutoRT	5582
02CPTAC_COprospective_W_VU_20150624_01CO008_f01_normal	0.709854	AutoRT	2563		01CPTAC_COprospective_W_PNNL_20170123_B1S1_f07_normal	0.747114	AutoRT	4855		TCGA_A2-A0D0_BH-A0HK_C8-A12T_117C_W_BI_20130326_H-JQ_f07_normal	0.578284	AutoRT	6064
02CPTAC_COprospective_W_VU_20150624_01CO008_f02_normal	0.639455	AutoRT	2357		01CPTAC_COprospective_W_PNNL_20170123_B1S1_f08_normal	0.69347	AutoRT	5153		TCGA_A2-A0D0_BH-A0HK_C8-A12T_117C_W_BI_20130326_H-JQ_f08_normal	0.632485	AutoRT	6479
02CPTAC_COprospective_W_VU_20150624_01CO008_f03_normal	0.631301	AutoRT	2274		01CPTAC_COprospective_W_PNNL_20170123_B1S1_f09_normal	0.898854	AutoRT	5093		TCGA_A2-A0D0_BH-A0HK_C8-A12T_117C_W_BI_20130326_H-JQ_f09_normal	0.596792	AutoRT	6267
02CPTAC_COprospective_W_VU_20150624_01CO008_f04_normal	0.575597	AutoRT	2256		01CPTAC_COprospective_W_PNNL_20170123_B1S1_f10_normal	0.665057	AutoRT	5205		TCGA_A2-A0D0_BH-A0HK_C8-A12T_117C_W_BI_20130326_H-JQ_f10_normal	0.641895	AutoRT	6003
02CPTAC_COprospective_W_VU_20150624_01CO008_f05_normal	0.571162	AutoRT	2416		01CPTAC_COprospective_W_PNNL_20170123_B1S1_f11_normal	0.765761	AutoRT	5046		TCGA_A2-A0D0_BH-A0HK_C8-A12T_117C_W_BI_20130326_H-JQ_f11_normal	0.600514	AutoRT	6219
02CPTAC_COprospective_W_VU_20150624_01CO008_f06_normal	0.585714	AutoRT	2334		01CPTAC_COprospective_W_PNNL_20170123_B1S1_f12_normal	0.643737	AutoRT	5090		TCGA_A2-A0D0_BH-A0HK_C8-A12T_117C_W_BI_20130326_H-JQ_f12_normal	0.548121	AutoRT	6511
04CPTAC_COprospective_W_VU_20150915_05CO006_f01_normal	0.503694	AutoRT	3174		02CPTAC_COprospective_W_PNNL_20170123_B1S2_f01_normal	0.684737	AutoRT	4897		TCGA_A2-A0D0_BH-A0HK_C8-A12T_117C_W_BI_20130326_H-JQ_f13_normal	0.672978	AutoRT	6334
04CPTAC_COprospective_W_VU_20150915_05CO006_f02_normal	0.496568	AutoRT	3222		02CPTAC_COprospective_W_PNNL_20170123_B1S2_f02_normal	0.831259	AutoRT	4731		TCGA_A2-A0D0_BH-A0HK_C8-A12T_117C_W_BI_20130326_H-JQ_f14_normal	0.61122	AutoRT	6300
04CPTAC_COprospective_W_VU_20150915_05CO006_f03_normal	0.50291	AutoRT	3598		02CPTAC_COprospective_W_PNNL_20170123_B1S2_f03_normal	0.644537	AutoRT	5023		TCGA_A2-A0D0_BH-A0HK_C8-A12T_117C_W_BI_20130326_H-JQ_f15_normal	0.629919	AutoRT	6611
04CPTAC_COprospective_W_VU_20150915_05CO006_f04_normal	0.425828	AutoRT	3006		02CPTAC_COprospective_W_PNNL_20170123_B1S2_f04_normal	0.625465	AutoRT	5323		TCGA_A2-A0D0_BH-A0HK_C8-A12T_117C_W_BI_20130326_H-JQ_f16_normal	0.615721	AutoRT	6013
04CPTAC_COprospective_W_VU_20150915_05CO006_f05_normal	0.522802	AutoRT	3363		02CPTAC_COprospective_W_PNNL_20170123_B1S2_f05_normal	0.710315	AutoRT	5267		TCGA_A2-A0D0_BH-A0HK_C8-A12T_117C_W_BI_20130326_H-JQ_f17_normal	0.541025	AutoRT	5933
04CPTAC_COprospective_W_VU_20150915_05CO006_f06_normal	0.480925	AutoRT	3439		02CPTAC_COprospective_W_PNNL_20170123_B1S2_f06_normal	0.676836	AutoRT	5193		TCGA_A2-A0D0_BH-A0HK_C8-A12T_117C_W_BI_20130326_H-JQ_f18_normal	0.60598	AutoRT	6057
07CPTAC_COprospective_W_VU_20150915_05CO015_f01_normal	0.478637	AutoRT	3467		02CPTAC_COprospective_W_PNNL_20170123_B1S2_f07_normal	0.772831	AutoRT	4794		TCGA_A2-A0D0_BH-A0HK_C8-A12T_117C_W_BI_20130326_H-JQ_f19_normal	0.609689	AutoRT	6042
07CPTAC_COprospective_W_VU_20150915_05CO015_f02_normal	0.601855	AutoRT	3354		02CPTAC_COprospective_W_PNNL_20170123_B1S2_f08_normal	0.620266	AutoRT	4974		TCGA_A2-A0D0_BH-A0HK_C8-A12T_117C_W_BI_20130326_H-JQ_f20_normal	0.621674	AutoRT	5908
07CPTAC_COprospective_W_VU_20150915_05CO015_f03_normal	0.575995	AutoRT	3119		02CPTAC_COprospective_W_PNNL_20170123_B1S2_f09_normal	0.755998	AutoRT	4747		TCGA_A2-A0D0_BH-A0HK_C8-A12T_117C_W_BI_20130326_H-JQ_f21_normal	0.663669	AutoRT	5412
07CPTAC_COprospective_W_VU_20150915_05CO015_f04_normal	0.550967	AutoRT	3163		02CPTAC_COprospective_W_PNNL_20170123_B1S2_f10_normal	0.675887	AutoRT	4971		TCGA_A2-A0D0_BH-A0HK_C8-A12T_117C_W_BI_20130326_H-JQ_f22_normal	0.598191	AutoRT	5600
07CPTAC_COprospective_W_VU_20150915_05CO015_f05_normal	0.547062	AutoRT	3351		02CPTAC_COprospective_W_PNNL_20170123_B1S2_f11_normal	0.690606	AutoRT	4974		TCGA_A2-A0D0_BH-A0HK_C8-A12T_117C_W_BI_20130326_H-JQ_f23_normal	0.597407	AutoRT	5832
07CPTAC_COprospective_W_VU_20150915_05CO015_f06_normal	0.522129	AutoRT	3245		02CPTAC_COprospective_W_PNNL_20170123_B1S2_f12_normal	0.640087	AutoRT	4830		TCGA_A2-A0D0_BH-A0HK_C8-A12T_117C_W_BI_20130326_H-JQ_f24_normal	0.607649	AutoRT	5527
08CPTAC_COprospective_W_VU_20150327_05CO020_f04_normal	0.619813	AutoRT	3065		03CPTAC_COprospective_W_PNNL_20170123_B1S3_f01_normal	0.835391	AutoRT	4608		TCGA_A2-A0D0_BH-A0HK_C8-A12T_117C_W_BI_20130326_H-JQ_fA_normal	0.635307	AutoRT	1249
08CPTAC_COprospective_W_VU_20150928_05CO020_f01_normal	0.650749	AutoRT	3554		03CPTAC_COprospective_W_PNNL_20170123_B1S3_f02_normal	0.766642	AutoRT	4409		TCGA_A2-A0D2_C8-A12U_AR-A1AS_117C_W_BI_20131010_H-PM_f01_normal	0.649177	AutoRT	6183
08CPTAC_COprospective_W_VU_20150928_05CO020_f02_normal	0.522557	AutoRT	3466		03CPTAC_COprospective_W_PNNL_20170123_B1S3_f03_normal	0.708894	AutoRT	4721		TCGA_A2-A0D2_C8-A12U_AR-A1AS_117C_W_BI_20131010_H-PM_f02_normal	0.615101	AutoRT	6067
08CPTAC_COprospective_W_VU_20150928_05CO020_f03_normal	0.521291	AutoRT	3369		03CPTAC_COprospective_W_PNNL_20170123_B1S3_f04_normal	0.670762	AutoRT	5177		TCGA_A2-A0D2_C8-A12U_AR-A1AS_117C_W_BI_20131010_H-PM_f03_normal	0.605668	AutoRT	6372
08CPTAC_COprospective_W_VU_20150928_05CO020_f05_normal	0.599079	AutoRT	3480		03CPTAC_COprospective_W_PNNL_20170123_B1S3_f05_normal	0.665627	AutoRT	4844		TCGA_A2-A0D2_C8-A12U_AR-A1AS_117C_W_BI_20131010_H-PM_f04_normal	0.697587	AutoRT	6261
08CPTAC_COprospective_W_VU_20150928_05CO020_f06_normal	0.608663	AutoRT	3487		03CPTAC_COprospective_W_PNNL_20170123_B1S3_f06_normal	0.777435	AutoRT	4873		TCGA_A2-A0D2_C8-A12U_AR-A1AS_117C_W_BI_20131010_H-PM_f05_normal	0.611154	AutoRT	6816
09CPTAC_COprospective_W_VU_20150928_05CO028_f01_normal	0.653053	AutoRT	3892		03CPTAC_COprospective_W_PNNL_20170123_B1S3_f07_normal	0.851382	AutoRT	4571		TCGA_A2-A0D2_C8-A12U_AR-A1AS_117C_W_BI_20131010_H-PM_f06_normal	0.600632	AutoRT	6480
09CPTAC_COprospective_W_VU_20150928_05CO028_f02_normal	0.526768	AutoRT	3930		03CPTAC_COprospective_W_PNNL_20170123_B1S3_f08_normal	0.740858	AutoRT	4780		TCGA_A2-A0D2_C8-A12U_AR-A1AS_117C_W_BI_20131010_H-PM_f07_normal	0.579753	AutoRT	6803
09CPTAC_COprospective_W_VU_20150928_05CO028_f03_normal	0.511296	AutoRT	3372		03CPTAC_COprospective_W_PNNL_20170123_B1S3_f09_normal	0.651648	AutoRT	4654		TCGA_A2-A0D2_C8-A12U_AR-A1AS_117C_W_BI_20131010_H-PM_f08_normal	0.584336	AutoRT	7282
09CPTAC_COprospective_W_VU_20150928_05CO028_f04_normal	0.531754	AutoRT	3152		03CPTAC_COprospective_W_PNNL_20170123_B1S3_f10_normal	0.731447	AutoRT	4698		TCGA_A2-A0D2_C8-A12U_AR-A1AS_117C_W_BI_20131010_H-PM_f09_normal	0.596058	AutoRT	7176
09CPTAC_COprospective_W_VU_20150928_05CO028_f05_normal	0.485992	AutoRT	3749		03CPTAC_COprospective_W_PNNL_20170123_B1S3_f11_normal	0.751466	AutoRT	4633		TCGA_A2-A0D2_C8-A12U_AR-A1AS_117C_W_BI_20131010_H-PM_f10_normal	0.630955	AutoRT	7010
09CPTAC_COprospective_W_VU_20150928_05CO028_f06_normal	0.522143	AutoRT	3904		03CPTAC_COprospective_W_PNNL_20170123_B1S3_f12_normal	0.714188	AutoRT	4684		TCGA_A2-A0D2_C8-A12U_AR-A1AS_117C_W_BI_20131010_H-PM_f11_normal	0.66556	AutoRT	7028
100CPTAC_COprospective_W_VU_20160806_09CO014_f01_normal	0.518691	AutoRT	2501		04CPTAC_COprospective_W_PNNL_20170123_B1S4_f01_normal	0.737426	AutoRT	5074		TCGA_A2-A0D2_C8-A12U_AR-A1AS_117C_W_BI_20131010_H-PM_f12_normal	0.588809	AutoRT	7366
100CPTAC_COprospective_W_VU_20160806_09CO014_f02_normal	0.513783	AutoRT	2624		04CPTAC_COprospective_W_PNNL_20170123_B1S4_f02_normal	0.819109	AutoRT	5045		TCGA_A2-A0D2_C8-A12U_AR-A1AS_117C_W_BI_20131010_H-PM_f13_normal	0.636385	AutoRT	7110
100CPTAC_COprospective_W_VU_20160806_09CO014_f03_normal	0.417192	AutoRT	2466		04CPTAC_COprospective_W_PNNL_20170123_B1S4_f03_normal	0.572667	AutoRT	5081		TCGA_A2-A0D2_C8-A12U_AR-A1AS_117C_W_BI_20131010_H-PM_f14_normal	0.595199	AutoRT	7079
100CPTAC_COprospective_W_VU_20160806_09CO014_f04_normal	0.422402	AutoRT	2296		04CPTAC_COprospective_W_PNNL_20170123_B1S4_f04_normal	0.71063	AutoRT	5624		TCGA_A2-A0D2_C8-A12U_AR-A1AS_117C_W_BI_20131010_H-PM_f15_normal	0.611502	AutoRT	7356
100CPTAC_COprospective_W_VU_20160806_09CO014_f05_normal	0.467007	AutoRT	2573		04CPTAC_COprospective_W_PNNL_20170123_B1S4_f05_normal	0.682422	AutoRT	5370		TCGA_A2-A0D2_C8-A12U_AR-A1AS_117C_W_BI_20131010_H-PM_f16_normal	0.645382	AutoRT	6788
100CPTAC_COprospective_W_VU_20160806_09CO014_f06_normal	0.475751	AutoRT	2572		04CPTAC_COprospective_W_PNNL_20170123_B1S4_f06_normal	0.63148	AutoRT	5402		TCGA_A2-A0D2_C8-A12U_AR-A1AS_117C_W_BI_20131010_H-PM_f17_normal	0.603991	AutoRT	6506
101CPTAC_COprospective_W_VU_20160806_09CO015_f01_normal	0.611618	AutoRT	2438		04CPTAC_COprospective_W_PNNL_20170123_B1S4_f07_normal	0.918608	AutoRT	5018		TCGA_A2-A0D2_C8-A12U_AR-A1AS_117C_W_BI_20131010_H-PM_f18_normal	0.626935	AutoRT	6738
101CPTAC_COprospective_W_VU_20160806_09CO015_f02_normal	0.491518	AutoRT	2557		04CPTAC_COprospective_W_PNNL_20170123_B1S4_f08_normal	0.670809	AutoRT	4828		TCGA_A2-A0D2_C8-A12U_AR-A1AS_117C_W_BI_20131010_H-PM_f19_normal	0.580669	AutoRT	6876
101CPTAC_COprospective_W_VU_20160806_09CO015_f03_normal	0.561568	AutoRT	2578		04CPTAC_COprospective_W_PNNL_20170123_B1S4_f09_normal	0.710111	AutoRT	5004		TCGA_A2-A0D2_C8-A12U_AR-A1AS_117C_W_BI_20131010_H-PM_f20_normal	0.545309	AutoRT	6710
101CPTAC_COprospective_W_VU_20160806_09CO015_f04_normal	0.589268	AutoRT	2423		04CPTAC_COprospective_W_PNNL_20170123_B1S4_f10_normal	0.840667	AutoRT	5044		TCGA_A2-A0D2_C8-A12U_AR-A1AS_117C_W_BI_20131010_H-PM_f21_normal	0.621817	AutoRT	6326
101CPTAC_COprospective_W_VU_20160806_09CO015_f05_normal	0.511427	AutoRT	2496		04CPTAC_COprospective_W_PNNL_20170123_B1S4_f11_normal	0.744466	AutoRT	5176		TCGA_A2-A0D2_C8-A12U_AR-A1AS_117C_W_BI_20131010_H-PM_f22_normal	0.610147	AutoRT	6461
101CPTAC_COprospective_W_VU_20160806_09CO015_f06_normal	0.570012	AutoRT	2331		04CPTAC_COprospective_W_PNNL_20170123_B1S4_f12_normal	0.853351	AutoRT	5040		TCGA_A2-A0D2_C8-A12U_AR-A1AS_117C_W_BI_20131010_H-PM_f23_normal	0.617788	AutoRT	6509
102CPTAC_COprospective_W_VU_20160806_09CO018_f01_normal	0.620501	AutoRT	1863		05CPTAC_COprospective_W_PNNL_20170123_B2S1_f01_normal	0.801445	AutoRT	5012		TCGA_A2-A0D2_C8-A12U_AR-A1AS_117C_W_BI_20131010_H-PM_f24_normal	0.630697	AutoRT	6415
102CPTAC_COprospective_W_VU_20160806_09CO018_f02_normal	0.554172	AutoRT	1915		05CPTAC_COprospective_W_PNNL_20170123_B2S1_f02_normal	0.811536	AutoRT	4909		TCGA_A2-A0D2_C8-A12U_AR-A1AS_117C_W_BI_20131010_H-PM_fA_normal	0.682519	AutoRT	1397
102CPTAC_COprospective_W_VU_20160806_09CO018_f03_normal	0.623041	AutoRT	1816		05CPTAC_COprospective_W_PNNL_20170123_B2S1_f03_normal	0.62576	AutoRT	5111		TCGA_A2-A0EV_AN-A0AM_D8-A142_117C_W_BI_20130625_H-PM_f01_normal	0.694635	AutoRT	6079
102CPTAC_COprospective_W_VU_20160806_09CO018_f04_normal	0.587959	AutoRT	1722		05CPTAC_COprospective_W_PNNL_20170123_B2S1_f04_normal	0.62628	AutoRT	5400		TCGA_A2-A0EV_AN-A0AM_D8-A142_117C_W_BI_20130625_H-PM_f02_normal	0.657979	AutoRT	6279
103CPTAC_COprospective_W_VU_20160808_09CO019_f01_normal	0.602	AutoRT	1674		05CPTAC_COprospective_W_PNNL_20170123_B2S1_f05_normal	0.728956	AutoRT	5174		TCGA_A2-A0EV_AN-A0AM_D8-A142_117C_W_BI_20130625_H-PM_f03_normal	0.619269	AutoRT	6820
103CPTAC_COprospective_W_VU_20160808_09CO019_f02_normal	0.558226	AutoRT	1632		05CPTAC_COprospective_W_PNNL_20170123_B2S1_f06_normal	0.707096	AutoRT	4891		TCGA_A2-A0EV_AN-A0AM_D8-A142_117C_W_BI_20130625_H-PM_f04_normal	0.604026	AutoRT	6496
103CPTAC_COprospective_W_VU_20160808_09CO019_f03_normal	0.609956	AutoRT	1459		05CPTAC_COprospective_W_PNNL_20170123_B2S1_f07_normal	0.729047	AutoRT	4752		TCGA_A2-A0EV_AN-A0AM_D8-A142_117C_W_BI_20130625_H-PM_f05_normal	0.619269	AutoRT	6542
103CPTAC_COprospective_W_VU_20160808_09CO019_f04_normal	0.60975	AutoRT	1496		05CPTAC_COprospective_W_PNNL_20170123_B2S1_f08_normal	0.61089	AutoRT	4693		TCGA_A2-A0EV_AN-A0AM_D8-A142_117C_W_BI_20130625_H-PM_f06_normal	0.589958	AutoRT	6739
103CPTAC_COprospective_W_VU_20160808_09CO019_f05_normal	0.534821	AutoRT	1516		05CPTAC_COprospective_W_PNNL_20170123_B2S1_f09_normal	0.638687	AutoRT	4898		TCGA_A2-A0EV_AN-A0AM_D8-A142_117C_W_BI_20130625_H-PM_f07_normal	0.611486	AutoRT	7179
103CPTAC_COprospective_W_VU_20160808_09CO019_f06_normal	0.558803	AutoRT	1521		05CPTAC_COprospective_W_PNNL_20170123_B2S1_f10_normal	0.685667	AutoRT	4911		TCGA_A2-A0EV_AN-A0AM_D8-A142_117C_W_BI_20130625_H-PM_f08_normal	0.625502	AutoRT	7148
10CPTAC_COprospective_W_VU_20151002_05CO029_f01_normal	0.569593	AutoRT	4348		05CPTAC_COprospective_W_PNNL_20170123_B2S1_f11_normal	0.787141	AutoRT	4767		TCGA_A2-A0EV_AN-A0AM_D8-A142_117C_W_BI_20130625_H-PM_f09_normal	0.63614	AutoRT	6894
10CPTAC_COprospective_W_VU_20151002_05CO029_f02_normal	0.598199	AutoRT	4386		05CPTAC_COprospective_W_PNNL_20170123_B2S1_f12_normal	0.721069	AutoRT	4713		TCGA_A2-A0EV_AN-A0AM_D8-A142_117C_W_BI_20130625_H-PM_f10_normal	0.627586	AutoRT	7112
10CPTAC_COprospective_W_VU_20151002_05CO029_f03_normal	0.515605	AutoRT	4192		06CPTAC_COprospective_W_PNNL_20170123_B2S2_f01_normal	0.742396	AutoRT	4845		TCGA_A2-A0EV_AN-A0AM_D8-A142_117C_W_BI_20130625_H-PM_f11_normal	0.665131	AutoRT	7141
10CPTAC_COprospective_W_VU_20151002_05CO029_f04_normal	0.56667	AutoRT	3823		06CPTAC_COprospective_W_PNNL_20170123_B2S2_f02_normal	0.671053	AutoRT	4617		TCGA_A2-A0EV_AN-A0AM_D8-A142_117C_W_BI_20130625_H-PM_f12_normal	0.607898	AutoRT	7422
10CPTAC_COprospective_W_VU_20151002_05CO029_f05_normal	0.542967	AutoRT	4304		06CPTAC_COprospective_W_PNNL_20170123_B2S2_f03_normal	0.683246	AutoRT	4835		TCGA_A2-A0EV_AN-A0AM_D8-A142_117C_W_BI_20130625_H-PM_f13_normal	0.6809	AutoRT	7083
10CPTAC_COprospective_W_VU_20151002_05CO029_f06_normal	0.552513	AutoRT	4338		06CPTAC_COprospective_W_PNNL_20170123_B2S2_f04_normal	0.765615	AutoRT	5125		TCGA_A2-A0EV_AN-A0AM_D8-A142_117C_W_BI_20130625_H-PM_f14_normal	0.616459	AutoRT	7333
11CPTAC_COprospective_W_VU_20151002_05CO032_f01_normal	0.590919	AutoRT	3366		06CPTAC_COprospective_W_PNNL_20170123_B2S2_f05_normal	0.647926	AutoRT	4857		TCGA_A2-A0EV_AN-A0AM_D8-A142_117C_W_BI_20130625_H-PM_f15_normal	0.605788	AutoRT	7183
11CPTAC_COprospective_W_VU_20151002_05CO032_f02_normal	0.53481	AutoRT	2295		06CPTAC_COprospective_W_PNNL_20170123_B2S2_f06_normal	0.72628	AutoRT	4705		TCGA_A2-A0EV_AN-A0AM_D8-A142_117C_W_BI_20130625_H-PM_f16_normal	0.618601	AutoRT	6628
11CPTAC_COprospective_W_VU_20151002_05CO032_f04_normal	0.52675	AutoRT	3344		06CPTAC_COprospective_W_PNNL_20170123_B2S2_f07_normal	0.748746	AutoRT	4356		TCGA_A2-A0EV_AN-A0AM_D8-A142_117C_W_BI_20130625_H-PM_f17_normal	0.587145	AutoRT	6735
11CPTAC_COprospective_W_VU_20151002_05CO032_f05_normal	0.487172	AutoRT	2878		06CPTAC_COprospective_W_PNNL_20170123_B2S2_f08_normal	0.629543	AutoRT	4465		TCGA_A2-A0EV_AN-A0AM_D8-A142_117C_W_BI_20130625_H-PM_f18_normal	0.554194	AutoRT	6915
11CPTAC_COprospective_W_VU_20151002_05CO032_f06_normal	0.625721	AutoRT	3326		06CPTAC_COprospective_W_PNNL_20170123_B2S2_f09_normal	0.611711	AutoRT	4566		TCGA_A2-A0EV_AN-A0AM_D8-A142_117C_W_BI_20130625_H-PM_f19_normal	0.553696	AutoRT	6823
12CPTAC_COprospective_W_VU_20151016_05CO033_f01_normal	0.466995	AutoRT	2810		06CPTAC_COprospective_W_PNNL_20170123_B2S2_f10_normal	0.635664	AutoRT	4520		TCGA_A2-A0EV_AN-A0AM_D8-A142_117C_W_BI_20130625_H-PM_f20_normal	0.629984	AutoRT	6508
12CPTAC_COprospective_W_VU_20151016_05CO033_f02_normal	0.562279	AutoRT	2904		06CPTAC_COprospective_W_PNNL_20170123_B2S2_f11_normal	0.694114	AutoRT	4491		TCGA_A2-A0EV_AN-A0AM_D8-A142_117C_W_BI_20130625_H-PM_f21_normal	0.64552	AutoRT	6461
12CPTAC_COprospective_W_VU_20151016_05CO033_f03_normal	0.542911	AutoRT	2739		06CPTAC_COprospective_W_PNNL_20170123_B2S2_f12_normal	0.787517	AutoRT	4424		TCGA_A2-A0EV_AN-A0AM_D8-A142_117C_W_BI_20130625_H-PM_f22_normal	0.601024	AutoRT	6389
12CPTAC_COprospective_W_VU_20151016_05CO033_f04_normal	0.460366	AutoRT	2520		07CPTAC_COprospective_W_PNNL_20170123_B2S3_f01_normal	0.737489	AutoRT	4608		TCGA_A2-A0EV_AN-A0AM_D8-A142_117C_W_BI_20130625_H-PM_f23_normal	0.640504	AutoRT	6429
12CPTAC_COprospective_W_VU_20151016_05CO033_f05_normal	0.559616	AutoRT	2805		07CPTAC_COprospective_W_PNNL_20170123_B2S3_f02_normal	0.800901	AutoRT	4307		TCGA_A2-A0EV_AN-A0AM_D8-A142_117C_W_BI_20130625_H-PM_f24_normal	0.578073	AutoRT	6636
12CPTAC_COprospective_W_VU_20151016_05CO033_f06_normal	0.548922	AutoRT	2743		07CPTAC_COprospective_W_PNNL_20170123_B2S3_f03_normal	0.687961	AutoRT	4550		TCGA_A2-A0EV_AN-A0AM_D8-A142_117C_W_BI_20130625_H-PM_fA_normal	0.634367	AutoRT	1369
13CPTAC_COprospective_W_VU_20151030_06CO001_f01_normal	0.536045	AutoRT	3461		07CPTAC_COprospective_W_PNNL_20170123_B2S3_f04_normal	0.589706	AutoRT	4943		TCGA_A2-A0SW_AO-A0JL_BH-A0BV_117C_W_BI_20131024_H-PM_f01_normal	0.727082	AutoRT	4860
13CPTAC_COprospective_W_VU_20151030_06CO001_f02_normal	0.558078	AutoRT	3620		07CPTAC_COprospective_W_PNNL_20170123_B2S3_f05_normal	0.686241	AutoRT	4609		TCGA_A2-A0SW_AO-A0JL_BH-A0BV_117C_W_BI_20131024_H-PM_f02_normal	0.675058	AutoRT	5004
13CPTAC_COprospective_W_VU_20151030_06CO001_f03_normal	0.54181	AutoRT	3511		07CPTAC_COprospective_W_PNNL_20170123_B2S3_f06_normal	0.762368	AutoRT	4461		TCGA_A2-A0SW_AO-A0JL_BH-A0BV_117C_W_BI_20131024_H-PM_f03_normal	0.691992	AutoRT	4788
13CPTAC_COprospective_W_VU_20151030_06CO001_f04_normal	0.529265	AutoRT	3346		07CPTAC_COprospective_W_PNNL_20170123_B2S3_f07_normal	0.687629	AutoRT	4185		TCGA_A2-A0SW_AO-A0JL_BH-A0BV_117C_W_BI_20131024_H-PM_f04_normal	0.736886	AutoRT	5085
13CPTAC_COprospective_W_VU_20151030_06CO001_f05_normal	0.585241	AutoRT	3591		07CPTAC_COprospective_W_PNNL_20170123_B2S3_f08_normal	0.770148	AutoRT	4264		TCGA_A2-A0SW_AO-A0JL_BH-A0BV_117C_W_BI_20131024_H-PM_f05_normal	0.676444	AutoRT	5261
13CPTAC_COprospective_W_VU_20151030_06CO001_f06_normal	0.562016	AutoRT	3564		07CPTAC_COprospective_W_PNNL_20170123_B2S3_f09_normal	0.715672	AutoRT	4349		TCGA_A2-A0SW_AO-A0JL_BH-A0BV_117C_W_BI_20131024_H-PM_f06_normal	0.691071	AutoRT	4999
14CPTAC_COprospective_W_VU_20151030_06CO002_f01_normal	0.543308	AutoRT	2142		07CPTAC_COprospective_W_PNNL_20170123_B2S3_f10_normal	0.936508	AutoRT	3542		TCGA_A2-A0SW_AO-A0JL_BH-A0BV_117C_W_BI_20131024_H-PM_f07_normal	0.744876	AutoRT	5130
14CPTAC_COprospective_W_VU_20151030_06CO002_f02_normal	0.589306	AutoRT	2132		07CPTAC_COprospective_W_PNNL_20170123_B2S3_f11_normal	0.659444	AutoRT	4195		TCGA_A2-A0SW_AO-A0JL_BH-A0BV_117C_W_BI_20131024_H-PM_f08_normal	0.832916	AutoRT	5551
14CPTAC_COprospective_W_VU_20151030_06CO002_f03_normal	0.479139	AutoRT	2265		07CPTAC_COprospective_W_PNNL_20170123_B2S3_f12_normal	0.811636	AutoRT	4317		TCGA_A2-A0SW_AO-A0JL_BH-A0BV_117C_W_BI_20131024_H-PM_f09_normal	0.728633	AutoRT	5535
14CPTAC_COprospective_W_VU_20151030_06CO002_f04_normal	0.554121	AutoRT	1892		08CPTAC_COprospective_W_PNNL_20170123_B2S4_f01_normal	0.745824	AutoRT	4851		TCGA_A2-A0SW_AO-A0JL_BH-A0BV_117C_W_BI_20131024_H-PM_f10_normal	0.836467	AutoRT	5253
14CPTAC_COprospective_W_VU_20151030_06CO002_f05_normal	0.546644	AutoRT	2223		08CPTAC_COprospective_W_PNNL_20170123_B2S4_f02_normal	0.757198	AutoRT	4630		TCGA_A2-A0SW_AO-A0JL_BH-A0BV_117C_W_BI_20131024_H-PM_f11_normal	0.682777	AutoRT	5427
14CPTAC_COprospective_W_VU_20151030_06CO002_f06_normal	0.537534	AutoRT	2223		08CPTAC_COprospective_W_PNNL_20170123_B2S4_f03_normal	0.680946	AutoRT	4827		TCGA_A2-A0SW_AO-A0JL_BH-A0BV_117C_W_BI_20131024_H-PM_f12_normal	0.711963	AutoRT	5730
15CPTAC_COprospective_W_VU_20151102_09CO005_f01_normal	0.539004	AutoRT	2774		08CPTAC_COprospective_W_PNNL_20170123_B2S4_f04_normal	0.564569	AutoRT	5233		TCGA_A2-A0SW_AO-A0JL_BH-A0BV_117C_W_BI_20131024_H-PM_f13_normal	0.717121	AutoRT	5593
15CPTAC_COprospective_W_VU_20151102_09CO005_f02_normal	0.660562	AutoRT	2934		08CPTAC_COprospective_W_PNNL_20170123_B2S4_f05_normal	0.759241	AutoRT	5075		TCGA_A2-A0SW_AO-A0JL_BH-A0BV_117C_W_BI_20131024_H-PM_f14_normal	0.741013	AutoRT	5675
15CPTAC_COprospective_W_VU_20151102_09CO005_f03_normal	0.512064	AutoRT	2756		08CPTAC_COprospective_W_PNNL_20170123_B2S4_f06_normal	0.630389	AutoRT	4636		TCGA_A2-A0SW_AO-A0JL_BH-A0BV_117C_W_BI_20131024_H-PM_f15_normal	0.744013	AutoRT	5737
15CPTAC_COprospective_W_VU_20151102_09CO005_f04_normal	0.514159	AutoRT	2507		08CPTAC_COprospective_W_PNNL_20170123_B2S4_f07_normal	0.703508	AutoRT	4437		TCGA_A2-A0SW_AO-A0JL_BH-A0BV_117C_W_BI_20131024_H-PM_f16_normal	0.726827	AutoRT	5145
15CPTAC_COprospective_W_VU_20151102_09CO005_f05_normal	0.543146	AutoRT	2970		08CPTAC_COprospective_W_PNNL_20170123_B2S4_f08_normal	0.637655	AutoRT	4482		TCGA_A2-A0SW_AO-A0JL_BH-A0BV_117C_W_BI_20131024_H-PM_f17_normal	0.676909	AutoRT	5476
15CPTAC_COprospective_W_VU_20151102_09CO005_f06_normal	0.528225	AutoRT	2899		08CPTAC_COprospective_W_PNNL_20170123_B2S4_f09_normal	0.574109	AutoRT	4668		TCGA_A2-A0SW_AO-A0JL_BH-A0BV_117C_W_BI_20131024_H-PM_f18_normal	0.728425	AutoRT	5507
16CPTAC_COprospective_W_VU_20151102_09CO006_f01_normal	0.616355	AutoRT	2898		08CPTAC_COprospective_W_PNNL_20170123_B2S4_f10_normal	0.785735	AutoRT	4572		TCGA_A2-A0SW_AO-A0JL_BH-A0BV_117C_W_BI_20131024_H-PM_f19_normal	0.695115	AutoRT	5227
16CPTAC_COprospective_W_VU_20151102_09CO006_f02_normal	0.553256	AutoRT	2427		08CPTAC_COprospective_W_PNNL_20170123_B2S4_f11_normal	0.680131	AutoRT	4425		TCGA_A2-A0SW_AO-A0JL_BH-A0BV_117C_W_BI_20131024_H-PM_f20_normal	0.724642	AutoRT	5454
16CPTAC_COprospective_W_VU_20151102_09CO006_f03_normal	0.514835	AutoRT	2542		08CPTAC_COprospective_W_PNNL_20170123_B2S4_f12_normal	0.613024	AutoRT	4604		TCGA_A2-A0SW_AO-A0JL_BH-A0BV_117C_W_BI_20131024_H-PM_f21_normal	0.725069	AutoRT	5107
16CPTAC_COprospective_W_VU_20151102_09CO006_f04_normal	0.561256	AutoRT	2717		09CPTAC_COprospective_W_PNNL_20170123_B3S1_f01_normal	0.565751	AutoRT	5672		TCGA_A2-A0SW_AO-A0JL_BH-A0BV_117C_W_BI_20131024_H-PM_f22_normal	0.712837	AutoRT	5238
16CPTAC_COprospective_W_VU_20151102_09CO006_f05_normal	0.606771	AutoRT	2728		09CPTAC_COprospective_W_PNNL_20170123_B3S1_f02_normal	0.677947	AutoRT	5214		TCGA_A2-A0SW_AO-A0JL_BH-A0BV_117C_W_BI_20131024_H-PM_f23_normal	0.736341	AutoRT	5251
16CPTAC_COprospective_W_VU_20151102_09CO006_f06_normal	0.657555	AutoRT	2742		09CPTAC_COprospective_W_PNNL_20170123_B3S1_f03_normal	0.599864	AutoRT	5458		TCGA_A2-A0SW_AO-A0JL_BH-A0BV_117C_W_BI_20131024_H-PM_f24_normal	0.702908	AutoRT	4900
17CPTAC_COprospective_W_VU_20150807_09CO008_f01_normal	0.622473	AutoRT	2100		09CPTAC_COprospective_W_PNNL_20170123_B3S1_f04_normal	0.648247	AutoRT	5649		TCGA_A2-A0SW_AO-A0JL_BH-A0BV_117C_W_BI_20131024_H-PM_fA_normal	1.36524	AutoRT	740
17CPTAC_COprospective_W_VU_20150807_09CO008_f02_normal	0.601421	AutoRT	2381		09CPTAC_COprospective_W_PNNL_20170123_B3S1_f05_normal	0.672052	AutoRT	5653		TCGA_A2-A0T6_E2-A158_E2-A15A_117C_W_BI_20130918_H-PM_f01_normal	0.700055	AutoRT	6117
17CPTAC_COprospective_W_VU_20150807_09CO008_f03_normal	0.547989	AutoRT	2682		09CPTAC_COprospective_W_PNNL_20170123_B3S1_f06_normal	0.747998	AutoRT	5490		TCGA_A2-A0T6_E2-A158_E2-A15A_117C_W_BI_20130918_H-PM_f02_normal	0.599626	AutoRT	5996
17CPTAC_COprospective_W_VU_20150807_09CO008_f04_normal	0.644315	AutoRT	2442		09CPTAC_COprospective_W_PNNL_20170123_B3S1_f07_normal	0.654731	AutoRT	5436		TCGA_A2-A0T6_E2-A158_E2-A15A_117C_W_BI_20130918_H-PM_f03_normal	0.677409	AutoRT	6071
17CPTAC_COprospective_W_VU_20150807_09CO008_f05_normal	0.550084	AutoRT	2297		09CPTAC_COprospective_W_PNNL_20170123_B3S1_f08_normal	0.655978	AutoRT	5429		TCGA_A2-A0T6_E2-A158_E2-A15A_117C_W_BI_20130918_H-PM_f04_normal	0.756127	AutoRT	5948
17CPTAC_COprospective_W_VU_20150807_09CO008_f06_normal	0.679238	AutoRT	1866		09CPTAC_COprospective_W_PNNL_20170123_B3S1_f09_normal	0.580084	AutoRT	5508		TCGA_A2-A0T6_E2-A158_E2-A15A_117C_W_BI_20130918_H-PM_f05_normal	0.672773	AutoRT	6535
20CPTAC_COprospective_W_VU_20151112_20CO001_f01_normal	0.58606	AutoRT	2684		09CPTAC_COprospective_W_PNNL_20170123_B3S1_f10_normal	0.656611	AutoRT	5230		TCGA_A2-A0T6_E2-A158_E2-A15A_117C_W_BI_20130918_H-PM_f06_normal	0.689896	AutoRT	6268
20CPTAC_COprospective_W_VU_20151112_20CO001_f02_normal	0.603301	AutoRT	2763		09CPTAC_COprospective_W_PNNL_20170123_B3S1_f11_normal	0.679972	AutoRT	5237		TCGA_A2-A0T6_E2-A158_E2-A15A_117C_W_BI_20130918_H-PM_f07_normal	0.70409	AutoRT	6672
20CPTAC_COprospective_W_VU_20151112_20CO001_f03_normal	0.511766	AutoRT	2724		09CPTAC_COprospective_W_PNNL_20170123_B3S1_f12_normal	0.665125	AutoRT	5103		TCGA_A2-A0T6_E2-A158_E2-A15A_117C_W_BI_20130918_H-PM_f08_normal	0.694416	AutoRT	6994
20CPTAC_COprospective_W_VU_20151112_20CO001_f04_normal	0.576492	AutoRT	2615		10CPTAC_COprospective_W_PNNL_20170123_B3S2_f01_normal	0.652782	AutoRT	4924		TCGA_A2-A0T6_E2-A158_E2-A15A_117C_W_BI_20130918_H-PM_f09_normal	0.776226	AutoRT	6900
20CPTAC_COprospective_W_VU_20151112_20CO001_f05_normal	0.553993	AutoRT	2384		10CPTAC_COprospective_W_PNNL_20170123_B3S2_f02_normal	0.622618	AutoRT	4647		TCGA_A2-A0T6_E2-A158_E2-A15A_117C_W_BI_20130918_H-PM_f10_normal	0.69149	AutoRT	6469
20CPTAC_COprospective_W_VU_20151112_20CO001_f06_normal	0.548403	AutoRT	2387		10CPTAC_COprospective_W_PNNL_20170123_B3S2_f03_normal	0.667686	AutoRT	4932		TCGA_A2-A0T6_E2-A158_E2-A15A_117C_W_BI_20130918_H-PM_f11_normal	0.797601	AutoRT	6900
21CPTAC_COprospective_W_VU_20151112_20CO003_f01_normal	0.639283	AutoRT	2564		10CPTAC_COprospective_W_PNNL_20170123_B3S2_f04_normal	0.687725	AutoRT	5046		TCGA_A2-A0T6_E2-A158_E2-A15A_117C_W_BI_20130918_H-PM_f12_normal	0.659913	AutoRT	7216
21CPTAC_COprospective_W_VU_20151112_20CO003_f02_normal	0.496403	AutoRT	2668		10CPTAC_COprospective_W_PNNL_20170123_B3S2_f05_normal	0.61771	AutoRT	5083		TCGA_A2-A0T6_E2-A158_E2-A15A_117C_W_BI_20130918_H-PM_f13_normal	0.672748	AutoRT	6893
21CPTAC_COprospective_W_VU_20151112_20CO003_f03_normal	0.464324	AutoRT	2592		10CPTAC_COprospective_W_PNNL_20170123_B3S2_f06_normal	0.665038	AutoRT	4788		TCGA_A2-A0T6_E2-A158_E2-A15A_117C_W_BI_20130918_H-PM_f14_normal	0.623732	AutoRT	7174
21CPTAC_COprospective_W_VU_20151112_20CO003_f04_normal	0.512527	AutoRT	2455		10CPTAC_COprospective_W_PNNL_20170123_B3S2_f07_normal	0.663876	AutoRT	4669		TCGA_A2-A0T6_E2-A158_E2-A15A_117C_W_BI_20130918_H-PM_f15_normal	0.655729	AutoRT	7146
21CPTAC_COprospective_W_VU_20151112_20CO003_f05_normal	0.498637	AutoRT	2495		10CPTAC_COprospective_W_PNNL_20170123_B3S2_f08_normal	0.629811	AutoRT	4828		TCGA_A2-A0T6_E2-A158_E2-A15A_117C_W_BI_20130918_H-PM_f16_normal	0.674481	AutoRT	6482
21CPTAC_COprospective_W_VU_20151112_20CO003_f06_normal	0.512792	AutoRT	2493		10CPTAC_COprospective_W_PNNL_20170123_B3S2_f09_normal	0.839264	AutoRT	4980		TCGA_A2-A0T6_E2-A158_E2-A15A_117C_W_BI_20130918_H-PM_f17_normal	0.630571	AutoRT	6416
22CPTAC_COprospective_W_VU_20150202_05CO002_f01_normal	0.610048	AutoRT	3767		10CPTAC_COprospective_W_PNNL_20170123_B3S2_f10_normal	0.563338	AutoRT	4675		TCGA_A2-A0T6_E2-A158_E2-A15A_117C_W_BI_20130918_H-PM_f18_normal	0.6678	AutoRT	6629
22CPTAC_COprospective_W_VU_20150202_05CO002_f02_normal	0.585744	AutoRT	3831		10CPTAC_COprospective_W_PNNL_20170123_B3S2_f11_normal	0.749014	AutoRT	4662		TCGA_A2-A0T6_E2-A158_E2-A15A_117C_W_BI_20130918_H-PM_f19_normal	0.587247	AutoRT	6843
22CPTAC_COprospective_W_VU_20150202_05CO002_f03_normal	0.612533	AutoRT	3524		10CPTAC_COprospective_W_PNNL_20170123_B3S2_f12_normal	0.703547	AutoRT	4644		TCGA_A2-A0T6_E2-A158_E2-A15A_117C_W_BI_20130918_H-PM_f20_normal	0.566779	AutoRT	6392
22CPTAC_COprospective_W_VU_20150202_05CO002_f04_normal	0.667946	AutoRT	3403		11CPTAC_COprospective_W_PNNL_20170123_B3S3_f01_normal	0.619393	AutoRT	5287		TCGA_A2-A0T6_E2-A158_E2-A15A_117C_W_BI_20130918_H-PM_f21_normal	0.651053	AutoRT	5931
22CPTAC_COprospective_W_VU_20150202_05CO002_f05_normal	0.547547	AutoRT	3730		11CPTAC_COprospective_W_PNNL_20170123_B3S3_f02_normal	0.610998	AutoRT	4959		TCGA_A2-A0T6_E2-A158_E2-A15A_117C_W_BI_20130918_H-PM_f22_normal	0.643797	AutoRT	6284
22CPTAC_COprospective_W_VU_20150202_05CO002_f06_normal	0.486642	AutoRT	3571		11CPTAC_COprospective_W_PNNL_20170123_B3S3_f03_normal	0.62936	AutoRT	5101		TCGA_A2-A0T6_E2-A158_E2-A15A_117C_W_BI_20130918_H-PM_f23_normal	0.597552	AutoRT	6151
23CPTAC_COprospective_W_VU_20150215_01CO005_f01_normal	0.483291	AutoRT	2349		11CPTAC_COprospective_W_PNNL_20170123_B3S3_f04_normal	0.728082	AutoRT	5337		TCGA_A2-A0T6_E2-A158_E2-A15A_117C_W_BI_20130918_H-PM_f24_normal	0.662025	AutoRT	6106
23CPTAC_COprospective_W_VU_20150215_01CO005_f02_normal	0.633237	AutoRT	2426		11CPTAC_COprospective_W_PNNL_20170123_B3S3_f05_normal	0.818731	AutoRT	5204		TCGA_A2-A0T6_E2-A158_E2-A15A_117C_W_BI_20130918_H-PM_fA_normal	0.759142	AutoRT	2302
23CPTAC_COprospective_W_VU_20150215_01CO005_f03_normal	0.526719	AutoRT	2360		11CPTAC_COprospective_W_PNNL_20170123_B3S3_f06_normal	0.598455	AutoRT	5091		TCGA_A2-A0T7_C8-A12Q_A8-A079_117C_W_BI_20130820_H-PM_f01_normal	0.697677	AutoRT	5257
23CPTAC_COprospective_W_VU_20150215_01CO005_f04_normal	0.492161	AutoRT	2320		11CPTAC_COprospective_W_PNNL_20170123_B3S3_f07_normal	0.596018	AutoRT	4964		TCGA_A2-A0T7_C8-A12Q_A8-A079_117C_W_BI_20130820_H-PM_f02_normal	0.667941	AutoRT	5474
23CPTAC_COprospective_W_VU_20150215_01CO005_f05_normal	0.487439	AutoRT	2466		11CPTAC_COprospective_W_PNNL_20170123_B3S3_f08_normal	0.640252	AutoRT	5141		TCGA_A2-A0T7_C8-A12Q_A8-A079_117C_W_BI_20130820_H-PM_f03_normal	0.619295	AutoRT	5472
23CPTAC_COprospective_W_VU_20150215_01CO005_f06_normal	0.583089	AutoRT	2035		11CPTAC_COprospective_W_PNNL_20170123_B3S3_f09_normal	0.606191	AutoRT	5221		TCGA_A2-A0T7_C8-A12Q_A8-A079_117C_W_BI_20130820_H-PM_f04_normal	0.766724	AutoRT	5591
25CPTAC_COprospective_W_VU_20160726_05CO003_f01_normal	0.602721	AutoRT	4069		11CPTAC_COprospective_W_PNNL_20170123_B3S3_f10_normal	0.726095	AutoRT	4860		TCGA_A2-A0T7_C8-A12Q_A8-A079_117C_W_BI_20130820_H-PM_f05_normal	0.649917	AutoRT	6239
25CPTAC_COprospective_W_VU_20160726_05CO003_f02_normal	0.690887	AutoRT	3843		11CPTAC_COprospective_W_PNNL_20170123_B3S3_f11_normal	0.843515	AutoRT	4791		TCGA_A2-A0T7_C8-A12Q_A8-A079_117C_W_BI_20130820_H-PM_f06_normal	0.665315	AutoRT	6006
25CPTAC_COprospective_W_VU_20160726_05CO003_f03_normal	0.558771	AutoRT	3889		11CPTAC_COprospective_W_PNNL_20170123_B3S3_f12_normal	0.73319	AutoRT	4891		TCGA_A2-A0T7_C8-A12Q_A8-A079_117C_W_BI_20130820_H-PM_f07_normal	0.630733	AutoRT	6524
25CPTAC_COprospective_W_VU_20160726_05CO003_f04_normal	0.54021	AutoRT	3849		12CPTAC_COprospective_W_PNNL_20170123_B3S4_f01_normal	0.767554	AutoRT	4912		TCGA_A2-A0T7_C8-A12Q_A8-A079_117C_W_BI_20130820_H-PM_f08_normal	0.630328	AutoRT	6789
25CPTAC_COprospective_W_VU_20160726_05CO003_f05_normal	0.589581	AutoRT	3880		12CPTAC_COprospective_W_PNNL_20170123_B3S4_f02_normal	0.6577	AutoRT	4574		TCGA_A2-A0T7_C8-A12Q_A8-A079_117C_W_BI_20130820_H-PM_f09_normal	0.588306	AutoRT	6359
25CPTAC_COprospective_W_VU_20160726_05CO003_f06_normal	0.563104	AutoRT	3909		12CPTAC_COprospective_W_PNNL_20170123_B3S4_f03_normal	0.640874	AutoRT	4818		TCGA_A2-A0T7_C8-A12Q_A8-A079_117C_W_BI_20130820_H-PM_f10_normal	0.655162	AutoRT	6379
26CPTAC_COprospective_W_VU_20150810_05CO049_f01_normal	0.56817	AutoRT	4067		12CPTAC_COprospective_W_PNNL_20170123_B3S4_f04_normal	0.628442	AutoRT	5228		TCGA_A2-A0T7_C8-A12Q_A8-A079_117C_W_BI_20130820_H-PM_f11_normal	0.649521	AutoRT	6645
26CPTAC_COprospective_W_VU_20150810_05CO049_f02_normal	0.560796	AutoRT	3716		12CPTAC_COprospective_W_PNNL_20170123_B3S4_f05_normal	0.709523	AutoRT	5040		TCGA_A2-A0T7_C8-A12Q_A8-A079_117C_W_BI_20130820_H-PM_f12_normal	0.651392	AutoRT	6895
26CPTAC_COprospective_W_VU_20150810_05CO049_f03_normal	0.600502	AutoRT	4043		12CPTAC_COprospective_W_PNNL_20170123_B3S4_f06_normal	0.696026	AutoRT	4801		TCGA_A2-A0T7_C8-A12Q_A8-A079_117C_W_BI_20130820_H-PM_f13_normal	0.636729	AutoRT	7007
26CPTAC_COprospective_W_VU_20150810_05CO049_f04_normal	0.613054	AutoRT	4172		12CPTAC_COprospective_W_PNNL_20170123_B3S4_f07_normal	0.619888	AutoRT	4797		TCGA_A2-A0T7_C8-A12Q_A8-A079_117C_W_BI_20130820_H-PM_f14_normal	0.654283	AutoRT	7516
26CPTAC_COprospective_W_VU_20150810_05CO049_f05_normal	0.56424	AutoRT	4277		12CPTAC_COprospective_W_PNNL_20170123_B3S4_f08_normal	0.713137	AutoRT	4886		TCGA_A2-A0T7_C8-A12Q_A8-A079_117C_W_BI_20130820_H-PM_f15_normal	0.658921	AutoRT	7405
26CPTAC_COprospective_W_VU_20150810_05CO049_f06_normal	0.591536	AutoRT	4397		12CPTAC_COprospective_W_PNNL_20170123_B3S4_f09_normal	0.624954	AutoRT	4931		TCGA_A2-A0T7_C8-A12Q_A8-A079_117C_W_BI_20130820_H-PM_f16_normal	0.67353	AutoRT	6480
27CPTAC_COprospective_W_VU_20150810_22CO004_f01_normal	0.548373	AutoRT	3434		12CPTAC_COprospective_W_PNNL_20170123_B3S4_f10_normal	0.630787	AutoRT	4824		TCGA_A2-A0T7_C8-A12Q_A8-A079_117C_W_BI_20130820_H-PM_f17_normal	0.629891	AutoRT	7146
27CPTAC_COprospective_W_VU_20150810_22CO004_f02_normal	0.546216	AutoRT	2952		12CPTAC_COprospective_W_PNNL_20170123_B3S4_f11_normal	0.775655	AutoRT	4640		TCGA_A2-A0T7_C8-A12Q_A8-A079_117C_W_BI_20130820_H-PM_f18_normal	0.596334	AutoRT	7049
27CPTAC_COprospective_W_VU_20150810_22CO004_f03_normal	0.512435	AutoRT	3127		12CPTAC_COprospective_W_PNNL_20170123_B3S4_f12_normal	0.720962	AutoRT	4519		TCGA_A2-A0T7_C8-A12Q_A8-A079_117C_W_BI_20130820_H-PM_f19_normal	0.554677	AutoRT	7036
27CPTAC_COprospective_W_VU_20150810_22CO004_f04_normal	0.596525	AutoRT	3393		13CPTAC_COprospective_W_PNNL_20170123_B4S1_f01_normal	0.761349	AutoRT	3960		TCGA_A2-A0T7_C8-A12Q_A8-A079_117C_W_BI_20130820_H-PM_f20_normal	0.619645	AutoRT	6669
27CPTAC_COprospective_W_VU_20150810_22CO004_f05_normal	0.631141	AutoRT	3627		13CPTAC_COprospective_W_PNNL_20170123_B4S1_f02_normal	0.883694	AutoRT	3957		TCGA_A2-A0T7_C8-A12Q_A8-A079_117C_W_BI_20130820_H-PM_f21_normal	0.557954	AutoRT	6171
27CPTAC_COprospective_W_VU_20150810_22CO004_f06_normal	0.659866	AutoRT	3619		13CPTAC_COprospective_W_PNNL_20170123_B4S1_f03_normal	0.735642	AutoRT	3969		TCGA_A2-A0T7_C8-A12Q_A8-A079_117C_W_BI_20130820_H-PM_f22_normal	0.613934	AutoRT	6237
28CPTAC_COprospective_W_VU_20150810_05CO037_f01_normal	0.530103	AutoRT	5141		13CPTAC_COprospective_W_PNNL_20170123_B4S1_f04_normal	0.749294	AutoRT	4368		TCGA_A2-A0T7_C8-A12Q_A8-A079_117C_W_BI_20130820_H-PM_f23_normal	0.64024	AutoRT	6153
28CPTAC_COprospective_W_VU_20150810_05CO037_f02_normal	0.613164	AutoRT	4131		13CPTAC_COprospective_W_PNNL_20170123_B4S1_f05_normal	0.77144	AutoRT	4427		TCGA_A2-A0T7_C8-A12Q_A8-A079_117C_W_BI_20130820_H-PM_f24_normal	0.618878	AutoRT	6411
28CPTAC_COprospective_W_VU_20150810_05CO037_f03_normal	0.553597	AutoRT	4914		13CPTAC_COprospective_W_PNNL_20170123_B4S1_f06_normal	0.788327	AutoRT	4052		TCGA_A2-A0T7_C8-A12Q_A8-A079_117C_W_BI_20130820_H-PM_fA_normal	0.718964	AutoRT	1703
28CPTAC_COprospective_W_VU_20150810_05CO037_f04_normal	0.649797	AutoRT	5123		13CPTAC_COprospective_W_PNNL_20170123_B4S1_f07_normal	0.87433	AutoRT	3771		TCGA_A2-A0YF_BH-A0DD_BH-A0E9_117C_W_BI_20131018_H-PM_f01_normal	0.702811	AutoRT	5794
28CPTAC_COprospective_W_VU_20150810_05CO037_f05_normal	0.578191	AutoRT	5415		13CPTAC_COprospective_W_PNNL_20170123_B4S1_f08_normal	0.667714	AutoRT	4087		TCGA_A2-A0YF_BH-A0DD_BH-A0E9_117C_W_BI_20131018_H-PM_f02_normal	0.700682	AutoRT	5696
28CPTAC_COprospective_W_VU_20150810_05CO037_f06_normal	0.66185	AutoRT	5175		13CPTAC_COprospective_W_PNNL_20170123_B4S1_f09_normal	0.766828	AutoRT	3998		TCGA_A2-A0YF_BH-A0DD_BH-A0E9_117C_W_BI_20131018_H-PM_f03_normal	0.626097	AutoRT	6216
29CPTAC_COprospective_W_VU_20150810_11CO033_f01_normal	1.00682	AutoRT	3359		13CPTAC_COprospective_W_PNNL_20170123_B4S1_f10_normal	0.946472	AutoRT	3910		TCGA_A2-A0YF_BH-A0DD_BH-A0E9_117C_W_BI_20131018_H-PM_f04_normal	0.648725	AutoRT	5938
29CPTAC_COprospective_W_VU_20150810_11CO033_f02_normal	1.12834	AutoRT	3441		13CPTAC_COprospective_W_PNNL_20170123_B4S1_f11_normal	0.977189	AutoRT	3846		TCGA_A2-A0YF_BH-A0DD_BH-A0E9_117C_W_BI_20131018_H-PM_f05_normal	0.619989	AutoRT	6382
29CPTAC_COprospective_W_VU_20150810_11CO033_f03_normal	0.607588	AutoRT	3841		13CPTAC_COprospective_W_PNNL_20170123_B4S1_f12_normal	0.848616	AutoRT	3938		TCGA_A2-A0YF_BH-A0DD_BH-A0E9_117C_W_BI_20131018_H-PM_f06_normal	0.606381	AutoRT	6187
29CPTAC_COprospective_W_VU_20150810_11CO033_f04_normal	0.649472	AutoRT	4084		14CPTAC_COprospective_W_PNNL_20170123_B4S2_f01_normal	0.867952	AutoRT	5049		TCGA_A2-A0YF_BH-A0DD_BH-A0E9_117C_W_BI_20131018_H-PM_f07_normal	0.588974	AutoRT	6790
29CPTAC_COprospective_W_VU_20150810_11CO033_f05_normal	0.584905	AutoRT	4304		14CPTAC_COprospective_W_PNNL_20170123_B4S2_f02_normal	0.768254	AutoRT	4899		TCGA_A2-A0YF_BH-A0DD_BH-A0E9_117C_W_BI_20131018_H-PM_f08_normal	0.60682	AutoRT	6798
29CPTAC_COprospective_W_VU_20150810_11CO033_f06_normal	0.690131	AutoRT	4062		14CPTAC_COprospective_W_PNNL_20170123_B4S2_f03_normal	0.659981	AutoRT	4788		TCGA_A2-A0YF_BH-A0DD_BH-A0E9_117C_W_BI_20131018_H-PM_f09_normal	0.619248	AutoRT	6305
31CPTAC_COprospective_W_VU_20150810_11CO043_f01_normal	0.568234	AutoRT	4559		14CPTAC_COprospective_W_PNNL_20170123_B4S2_f04_normal	0.604105	AutoRT	5512		TCGA_A2-A0YF_BH-A0DD_BH-A0E9_117C_W_BI_20131018_H-PM_f10_normal	0.740223	AutoRT	6545
31CPTAC_COprospective_W_VU_20150810_11CO043_f02_normal	0.564571	AutoRT	4104		14CPTAC_COprospective_W_PNNL_20170123_B4S2_f05_normal	0.690128	AutoRT	5162		TCGA_A2-A0YF_BH-A0DD_BH-A0E9_117C_W_BI_20131018_H-PM_f11_normal	0.701164	AutoRT	6486
31CPTAC_COprospective_W_VU_20150810_11CO043_f03_normal	0.514261	AutoRT	3909		14CPTAC_COprospective_W_PNNL_20170123_B4S2_f06_normal	0.641036	AutoRT	5218		TCGA_A2-A0YF_BH-A0DD_BH-A0E9_117C_W_BI_20131018_H-PM_f12_normal	0.577484	AutoRT	7106
31CPTAC_COprospective_W_VU_20150810_11CO043_f04_normal	0.455514	AutoRT	4109		14CPTAC_COprospective_W_PNNL_20170123_B4S2_f07_normal	0.815874	AutoRT	4650		TCGA_A2-A0YF_BH-A0DD_BH-A0E9_117C_W_BI_20131018_H-PM_f13_normal	0.66778	AutoRT	6492
31CPTAC_COprospective_W_VU_20150810_11CO043_f05_normal	0.561517	AutoRT	4275		14CPTAC_COprospective_W_PNNL_20170123_B4S2_f08_normal	0.650574	AutoRT	4947		TCGA_A2-A0YF_BH-A0DD_BH-A0E9_117C_W_BI_20131018_H-PM_f14_normal	0.608649	AutoRT	6645
31CPTAC_COprospective_W_VU_20150810_11CO043_f06_normal	0.543112	AutoRT	4296		14CPTAC_COprospective_W_PNNL_20170123_B4S2_f09_normal	0.720863	AutoRT	5007		TCGA_A2-A0YF_BH-A0DD_BH-A0E9_117C_W_BI_20131018_H-PM_f15_normal	0.704532	AutoRT	6679
32CPTAC_COprospective_W_VU_20150818_20CO007_f01_normal	0.531025	AutoRT	5451		14CPTAC_COprospective_W_PNNL_20170123_B4S2_f10_normal	0.807634	AutoRT	4920		TCGA_A2-A0YF_BH-A0DD_BH-A0E9_117C_W_BI_20131018_H-PM_f16_normal	0.63622	AutoRT	6043
32CPTAC_COprospective_W_VU_20150818_20CO007_f02_normal	0.564873	AutoRT	5144		14CPTAC_COprospective_W_PNNL_20170123_B4S2_f11_normal	0.767485	AutoRT	4671		TCGA_A2-A0YF_BH-A0DD_BH-A0E9_117C_W_BI_20131018_H-PM_f17_normal	0.611912	AutoRT	6003
32CPTAC_COprospective_W_VU_20150818_20CO007_f03_normal	0.670271	AutoRT	5302		14CPTAC_COprospective_W_PNNL_20170123_B4S2_f12_normal	0.738861	AutoRT	5032		TCGA_A2-A0YF_BH-A0DD_BH-A0E9_117C_W_BI_20131018_H-PM_f18_normal	0.617426	AutoRT	6397
32CPTAC_COprospective_W_VU_20150818_20CO007_f04_normal	0.552545	AutoRT	5047		15CPTAC_COprospective_W_PNNL_20170123_B4S3_f01_normal	0.769583	AutoRT	4360		TCGA_A2-A0YF_BH-A0DD_BH-A0E9_117C_W_BI_20131018_H-PM_f19_normal	0.581878	AutoRT	6357
32CPTAC_COprospective_W_VU_20150818_20CO007_f05_normal	0.59216	AutoRT	5229		15CPTAC_COprospective_W_PNNL_20170123_B4S3_f02_normal	0.752671	AutoRT	4493		TCGA_A2-A0YF_BH-A0DD_BH-A0E9_117C_W_BI_20131018_H-PM_f20_normal	0.553296	AutoRT	6147
32CPTAC_COprospective_W_VU_20150818_20CO007_f06_normal	0.575448	AutoRT	5169		15CPTAC_COprospective_W_PNNL_20170123_B4S3_f03_normal	0.802673	AutoRT	4358		TCGA_A2-A0YF_BH-A0DD_BH-A0E9_117C_W_BI_20131018_H-PM_f21_normal	0.627669	AutoRT	5761
33CPTAC_COprospective_W_VU_20150818_11CO042_f01_normal	0.646104	AutoRT	3258		15CPTAC_COprospective_W_PNNL_20170123_B4S3_f04_normal	0.744443	AutoRT	4875		TCGA_A2-A0YF_BH-A0DD_BH-A0E9_117C_W_BI_20131018_H-PM_f22_normal	0.629121	AutoRT	5827
33CPTAC_COprospective_W_VU_20150818_11CO042_f02_normal	0.633995	AutoRT	3287		15CPTAC_COprospective_W_PNNL_20170123_B4S3_f05_normal	0.818753	AutoRT	4842		TCGA_A2-A0YF_BH-A0DD_BH-A0E9_117C_W_BI_20131018_H-PM_f23_normal	0.570958	AutoRT	5922
33CPTAC_COprospective_W_VU_20150818_11CO042_f03_normal	0.588557	AutoRT	3514		15CPTAC_COprospective_W_PNNL_20170123_B4S3_f06_normal	0.803867	AutoRT	4598		TCGA_A2-A0YF_BH-A0DD_BH-A0E9_117C_W_BI_20131018_H-PM_f24_normal	0.681042	AutoRT	6760
33CPTAC_COprospective_W_VU_20150818_11CO042_f04_normal	0.579947	AutoRT	3480		15CPTAC_COprospective_W_PNNL_20170123_B4S3_f07_normal	0.876992	AutoRT	4317		TCGA_A2-A0YF_BH-A0DD_BH-A0E9_117C_W_BI_20131018_H-PM_fA_normal	0.592706	AutoRT	6721
33CPTAC_COprospective_W_VU_20150818_11CO042_f05_normal	0.683243	AutoRT	3600		15CPTAC_COprospective_W_PNNL_20170123_B4S3_f08_normal	0.664949	AutoRT	4387		TCGA_A2-A0YG_E2-A150_BH-A18N_117C_W_BI_20130912_H-PM_f01_normal	0.605379	AutoRT	5679
33CPTAC_COprospective_W_VU_20150818_11CO042_f06_normal	0.52961	AutoRT	3141		15CPTAC_COprospective_W_PNNL_20170123_B4S3_f09_normal	0.73073	AutoRT	4511		TCGA_A2-A0YG_E2-A150_BH-A18N_117C_W_BI_20130912_H-PM_f02_normal	0.674937	AutoRT	5373
34CPTAC_COprospective_W_VU_20150824_11CO032_f01_normal	0.552327	AutoRT	2844		15CPTAC_COprospective_W_PNNL_20170123_B4S3_f10_normal	0.692873	AutoRT	4499		TCGA_A2-A0YG_E2-A150_BH-A18N_117C_W_BI_20130912_H-PM_f03_normal	0.646483	AutoRT	5562
34CPTAC_COprospective_W_VU_20150824_11CO032_f02_normal	0.639806	AutoRT	3166		15CPTAC_COprospective_W_PNNL_20170123_B4S3_f11_normal	0.886655	AutoRT	4201		TCGA_A2-A0YG_E2-A150_BH-A18N_117C_W_BI_20130912_H-PM_f04_normal	0.636938	AutoRT	5856
34CPTAC_COprospective_W_VU_20150824_11CO032_f03_normal	0.559433	AutoRT	3035		15CPTAC_COprospective_W_PNNL_20170123_B4S3_f12_normal	0.835996	AutoRT	4374		TCGA_A2-A0YG_E2-A150_BH-A18N_117C_W_BI_20130912_H-PM_f05_normal	0.564264	AutoRT	6171
34CPTAC_COprospective_W_VU_20150824_11CO032_f04_normal	0.604736	AutoRT	2949		16CPTAC_COprospective_W_PNNL_20170123_B4S4_f01_normal	0.770638	AutoRT	4463		TCGA_A2-A0YG_E2-A150_BH-A18N_117C_W_BI_20130912_H-PM_f06_normal	0.642093	AutoRT	5717
34CPTAC_COprospective_W_VU_20150824_11CO032_f05_normal	0.685827	AutoRT	3277		16CPTAC_COprospective_W_PNNL_20170123_B4S4_f02_normal	0.786594	AutoRT	4301		TCGA_A2-A0YG_E2-A150_BH-A18N_117C_W_BI_20130912_H-PM_f07_normal	0.730947	AutoRT	5976
34CPTAC_COprospective_W_VU_20150824_11CO032_f06_normal	0.592936	AutoRT	3042		16CPTAC_COprospective_W_PNNL_20170123_B4S4_f03_normal	0.660802	AutoRT	4579		TCGA_A2-A0YG_E2-A150_BH-A18N_117C_W_BI_20130912_H-PM_f08_130918182213_normal	0.687901	AutoRT	6786
35CPTAC_COprospective_W_VU_20150901_16CO002_f01_normal	0.566085	AutoRT	4682		16CPTAC_COprospective_W_PNNL_20170123_B4S4_f04_normal	0.731221	AutoRT	4717		TCGA_A2-A0YG_E2-A150_BH-A18N_117C_W_BI_20130912_H-PM_f09_normal	0.595666	AutoRT	6258
35CPTAC_COprospective_W_VU_20150901_16CO002_f02_normal	0.583363	AutoRT	4942		16CPTAC_COprospective_W_PNNL_20170123_B4S4_f05_normal	0.663072	AutoRT	4782		TCGA_A2-A0YG_E2-A150_BH-A18N_117C_W_BI_20130912_H-PM_f10_normal	0.646968	AutoRT	6015
35CPTAC_COprospective_W_VU_20150901_16CO002_f03_normal	0.563991	AutoRT	4716		16CPTAC_COprospective_W_PNNL_20170123_B4S4_f06_normal	0.671222	AutoRT	4435		TCGA_A2-A0YG_E2-A150_BH-A18N_117C_W_BI_20130912_H-PM_f11_130913151735_normal	0.626019	AutoRT	5785
35CPTAC_COprospective_W_VU_20150901_16CO002_f04_normal	0.52044	AutoRT	4492		16CPTAC_COprospective_W_PNNL_20170123_B4S4_f07_normal	0.734653	AutoRT	4364		TCGA_A2-A0YG_E2-A150_BH-A18N_117C_W_BI_20130912_H-PM_f12_normal	0.639688	AutoRT	6304
35CPTAC_COprospective_W_VU_20150901_16CO002_f05_normal	0.546907	AutoRT	4395		16CPTAC_COprospective_W_PNNL_20170123_B4S4_f08_normal	0.642245	AutoRT	4393		TCGA_A2-A0YG_E2-A150_BH-A18N_117C_W_BI_20130912_H-PM_f13_normal	0.621352	AutoRT	6473
35CPTAC_COprospective_W_VU_20150901_16CO002_f06_normal	0.572801	AutoRT	3996		16CPTAC_COprospective_W_PNNL_20170123_B4S4_f09_normal	0.748108	AutoRT	4311		TCGA_A2-A0YG_E2-A150_BH-A18N_117C_W_BI_20130912_H-PM_f14_normal	0.634293	AutoRT	6117
36CPTAC_COprospective_W_VU_20150824_11CO018_f01_normal	0.688897	AutoRT	2427		16CPTAC_COprospective_W_PNNL_20170123_B4S4_f10_normal	0.753506	AutoRT	4406		TCGA_A2-A0YG_E2-A150_BH-A18N_117C_W_BI_20130912_H-PM_f15_130918204556_normal	0.724607	AutoRT	6902
36CPTAC_COprospective_W_VU_20150824_11CO018_f02_normal	0.703757	AutoRT	2580		16CPTAC_COprospective_W_PNNL_20170123_B4S4_f11_normal	0.954346	AutoRT	3986		TCGA_A2-A0YG_E2-A150_BH-A18N_117C_W_BI_20130912_H-PM_f16_normal	0.601329	AutoRT	5697
36CPTAC_COprospective_W_VU_20150824_11CO018_f03_normal	0.769811	AutoRT	2320		16CPTAC_COprospective_W_PNNL_20170123_B4S4_f12_normal	0.795802	AutoRT	4389		TCGA_A2-A0YG_E2-A150_BH-A18N_117C_W_BI_20130912_H-PM_f17_normal	0.599022	AutoRT	5526
36CPTAC_COprospective_W_VU_20150824_11CO018_f04_normal	0.467635	AutoRT	1539		17CPTAC_COprospective_W_PNNL_20170123_B5S1_f01_normal	0.587812	AutoRT	5850		TCGA_A2-A0YG_E2-A150_BH-A18N_117C_W_BI_20130912_H-PM_f18_130918231023_normal	0.616802	AutoRT	6462
36CPTAC_COprospective_W_VU_20150824_11CO018_f05_normal	0.713036	AutoRT	2346		17CPTAC_COprospective_W_PNNL_20170123_B5S1_f02_normal	0.585882	AutoRT	5489		TCGA_A2-A0YG_E2-A150_BH-A18N_117C_W_BI_20130912_H-PM_f19_normal	0.653345	AutoRT	5543
36CPTAC_COprospective_W_VU_20150824_11CO018_f06_normal	0.608316	AutoRT	2204		17CPTAC_COprospective_W_PNNL_20170123_B5S1_f03_normal	0.747724	AutoRT	5690		TCGA_A2-A0YG_E2-A150_BH-A18N_117C_W_BI_20130912_H-PM_f20_normal	0.65332	AutoRT	5687
37CPTAC_COprospective_W_VU_20150904_16CO006_f01_normal	0.626496	AutoRT	2337		17CPTAC_COprospective_W_PNNL_20170123_B5S1_f04_normal	0.551835	AutoRT	6013		TCGA_A2-A0YG_E2-A150_BH-A18N_117C_W_BI_20130912_H-PM_f21_normal	0.688521	AutoRT	5121
37CPTAC_COprospective_W_VU_20150904_16CO006_f02_normal	0.661792	AutoRT	2270		17CPTAC_COprospective_W_PNNL_20170123_B5S1_f05_normal	0.546624	AutoRT	5340		TCGA_A2-A0YG_E2-A150_BH-A18N_117C_W_BI_20130912_H-PM_f22_normal	0.593571	AutoRT	5492
37CPTAC_COprospective_W_VU_20150904_16CO006_f03_normal	0.515845	AutoRT	2375		17CPTAC_COprospective_W_PNNL_20170123_B5S1_f06_normal	0.596853	AutoRT	5411		TCGA_A2-A0YG_E2-A150_BH-A18N_117C_W_BI_20130912_H-PM_f23_normal	0.65619	AutoRT	5494
37CPTAC_COprospective_W_VU_20150904_16CO006_f04_normal	0.678314	AutoRT	2285		17CPTAC_COprospective_W_PNNL_20170123_B5S1_f07_normal	0.595453	AutoRT	5158		TCGA_A2-A0YG_E2-A150_BH-A18N_117C_W_BI_20130912_H-PM_f24_normal	0.692526	AutoRT	5346
37CPTAC_COprospective_W_VU_20150904_16CO006_f05_normal	0.656808	AutoRT	2343		17CPTAC_COprospective_W_PNNL_20170123_B5S1_f08_normal	0.619197	AutoRT	5208		TCGA_A2-A0YG_E2-A150_BH-A18N_117C_W_BI_20130912_H-PM_fA_normal	0.82514	AutoRT	1038
37CPTAC_COprospective_W_VU_20150904_16CO006_f06_normal	0.772891	AutoRT	2393		17CPTAC_COprospective_W_PNNL_20170123_B5S1_f09_normal	0.569216	AutoRT	5175		TCGA_A2-A0YM_BH-A0C7_A2-A0SX_117C_W_BI_20131025_H-PM_f01_normal	0.676838	AutoRT	4779
38CPTAC_COprospective_W_VU_20150904_11CO031_f01_normal	0.646583	AutoRT	1478		17CPTAC_COprospective_W_PNNL_20170123_B5S1_f10_normal	0.578379	AutoRT	5102		TCGA_A2-A0YM_BH-A0C7_A2-A0SX_117C_W_BI_20131025_H-PM_f02_normal	0.734926	AutoRT	4353
38CPTAC_COprospective_W_VU_20150904_11CO031_f02_normal	0.538226	AutoRT	1587		17CPTAC_COprospective_W_PNNL_20170123_B5S1_f11_normal	0.578408	AutoRT	5085		TCGA_A2-A0YM_BH-A0C7_A2-A0SX_117C_W_BI_20131025_H-PM_f03_normal	0.817109	AutoRT	4161
38CPTAC_COprospective_W_VU_20150904_11CO031_f03_normal	0.55053	AutoRT	1420		17CPTAC_COprospective_W_PNNL_20170123_B5S1_f12_normal	0.585369	AutoRT	5010		TCGA_A2-A0YM_BH-A0C7_A2-A0SX_117C_W_BI_20131025_H-PM_f04_normal	0.73744	AutoRT	4504
38CPTAC_COprospective_W_VU_20150904_11CO031_f04_normal	0.558075	AutoRT	1436		18CPTAC_COprospective_W_PNNL_20170123_B5S2_f01_normal	0.591879	AutoRT	5326		TCGA_A2-A0YM_BH-A0C7_A2-A0SX_117C_W_BI_20131025_H-PM_f05_normal	0.759389	AutoRT	4760
38CPTAC_COprospective_W_VU_20150904_11CO031_f05_normal	0.702701	AutoRT	1488		18CPTAC_COprospective_W_PNNL_20170123_B5S2_f02_normal	0.543485	AutoRT	5075		TCGA_A2-A0YM_BH-A0C7_A2-A0SX_117C_W_BI_20131025_H-PM_f06_normal	0.748593	AutoRT	4440
38CPTAC_COprospective_W_VU_20150904_11CO031_f06_normal	0.549832	AutoRT	1430		18CPTAC_COprospective_W_PNNL_20170123_B5S2_f03_normal	0.874759	AutoRT	5330		TCGA_A2-A0YM_BH-A0C7_A2-A0SX_117C_W_BI_20131025_H-PM_f07_normal	0.786638	AutoRT	4572
39CPTAC_COprospective_W_VU_20150909_09CO011_f01_normal	0.659018	AutoRT	1603		18CPTAC_COprospective_W_PNNL_20170123_B5S2_f04_normal	0.528555	AutoRT	5725		TCGA_A2-A0YM_BH-A0C7_A2-A0SX_117C_W_BI_20131025_H-PM_f08_normal	0.67507	AutoRT	4811
39CPTAC_COprospective_W_VU_20150909_09CO011_f02_normal	0.631869	AutoRT	1354		18CPTAC_COprospective_W_PNNL_20170123_B5S2_f05_normal	0.68242	AutoRT	4839		TCGA_A2-A0YM_BH-A0C7_A2-A0SX_117C_W_BI_20131025_H-PM_f09_normal	0.752675	AutoRT	4653
39CPTAC_COprospective_W_VU_20150909_09CO011_f03_normal	0.744103	AutoRT	1499		18CPTAC_COprospective_W_PNNL_20170123_B5S2_f06_normal	0.603163	AutoRT	5013		TCGA_A2-A0YM_BH-A0C7_A2-A0SX_117C_W_BI_20131025_H-PM_f10_normal	0.814555	AutoRT	4361
39CPTAC_COprospective_W_VU_20150909_09CO011_f04_normal	0.581124	AutoRT	1562		18CPTAC_COprospective_W_PNNL_20170123_B5S2_f07_normal	0.629796	AutoRT	4744		TCGA_A2-A0YM_BH-A0C7_A2-A0SX_117C_W_BI_20131025_H-PM_f11_normal	0.789558	AutoRT	4585
39CPTAC_COprospective_W_VU_20150909_09CO011_f05_normal	0.746544	AutoRT	1657		18CPTAC_COprospective_W_PNNL_20170123_B5S2_f08_normal	0.662939	AutoRT	4866		TCGA_A2-A0YM_BH-A0C7_A2-A0SX_117C_W_BI_20131025_H-PM_f12_normal	0.820162	AutoRT	4821
39CPTAC_COprospective_W_VU_20150909_09CO011_f06_normal	0.792105	AutoRT	1710		18CPTAC_COprospective_W_PNNL_20170123_B5S2_f09_normal	0.605683	AutoRT	4717		TCGA_A2-A0YM_BH-A0C7_A2-A0SX_117C_W_BI_20131025_H-PM_f13_normal	0.773779	AutoRT	4717
40CPTAC_COprospective_W_VU_20150909_05CO039_f01_normal	0.655811	AutoRT	1875		18CPTAC_COprospective_W_PNNL_20170123_B5S2_f10_normal	0.602074	AutoRT	4749		TCGA_A2-A0YM_BH-A0C7_A2-A0SX_117C_W_BI_20131025_H-PM_f14_normal	0.812468	AutoRT	4604
40CPTAC_COprospective_W_VU_20150909_05CO039_f02_normal	0.66277	AutoRT	2002		18CPTAC_COprospective_W_PNNL_20170123_B5S2_f11_normal	0.820443	AutoRT	4730		TCGA_A2-A0YM_BH-A0C7_A2-A0SX_117C_W_BI_20131025_H-PM_f15_normal	0.666047	AutoRT	4946
40CPTAC_COprospective_W_VU_20150909_05CO039_f03_normal	0.638521	AutoRT	1748		18CPTAC_COprospective_W_PNNL_20170123_B5S2_f12_normal	0.662011	AutoRT	4715		TCGA_A2-A0YM_BH-A0C7_A2-A0SX_117C_W_BI_20131025_H-PM_f16_normal	0.852741	AutoRT	4270
40CPTAC_COprospective_W_VU_20150909_05CO039_f04_normal	0.472161	AutoRT	1598		19CPTAC_COprospective_W_PNNL_20170123_B5S3_f01_normal	0.558825	AutoRT	5599		TCGA_A2-A0YM_BH-A0C7_A2-A0SX_117C_W_BI_20131025_H-PM_f17_normal	0.746716	AutoRT	4479
40CPTAC_COprospective_W_VU_20150909_05CO039_f05_normal	0.620743	AutoRT	1818		19CPTAC_COprospective_W_PNNL_20170123_B5S3_f02_normal	0.602147	AutoRT	5675		TCGA_A2-A0YM_BH-A0C7_A2-A0SX_117C_W_BI_20131025_H-PM_f18_normal	0.801245	AutoRT	4625
40CPTAC_COprospective_W_VU_20150909_05CO039_f06_normal	0.690343	AutoRT	1852		19CPTAC_COprospective_W_PNNL_20170123_B5S3_f03_normal	0.694091	AutoRT	5542		TCGA_A2-A0YM_BH-A0C7_A2-A0SX_117C_W_BI_20131025_H-PM_f19_normal	0.678475	AutoRT	4537
41CPTAC_COprospective_W_VU_20151124_21CO006_f01_normal	0.520884	AutoRT	3374		19CPTAC_COprospective_W_PNNL_20170123_B5S3_f04_normal	0.583019	AutoRT	5239		TCGA_A2-A0YM_BH-A0C7_A2-A0SX_117C_W_BI_20131025_H-PM_f20_normal	0.674517	AutoRT	4614
41CPTAC_COprospective_W_VU_20151124_21CO006_f02_normal	0.671703	AutoRT	2251		19CPTAC_COprospective_W_PNNL_20170123_B5S3_f05_normal	0.631817	AutoRT	5383		TCGA_A2-A0YM_BH-A0C7_A2-A0SX_117C_W_BI_20131025_H-PM_f21_normal	0.730199	AutoRT	4432
41CPTAC_COprospective_W_VU_20151124_21CO006_f03_normal	0.531211	AutoRT	3285		19CPTAC_COprospective_W_PNNL_20170123_B5S3_f06_normal	0.609997	AutoRT	5300		TCGA_A2-A0YM_BH-A0C7_A2-A0SX_117C_W_BI_20131025_H-PM_f22_normal	0.746359	AutoRT	4361
41CPTAC_COprospective_W_VU_20151124_21CO006_f04_normal	0.527796	AutoRT	3288		19CPTAC_COprospective_W_PNNL_20170123_B5S3_f07_normal	0.65041	AutoRT	5051		TCGA_A2-A0YM_BH-A0C7_A2-A0SX_117C_W_BI_20131025_H-PM_f23_normal	0.783326	AutoRT	4488
41CPTAC_COprospective_W_VU_20151124_21CO006_f05_normal	0.556365	AutoRT	3253		19CPTAC_COprospective_W_PNNL_20170123_B5S3_f08_normal	0.632169	AutoRT	5247		TCGA_A2-A0YM_BH-A0C7_A2-A0SX_117C_W_BI_20131025_H-PM_f24_normal	0.642276	AutoRT	4136
41CPTAC_COprospective_W_VU_20151124_21CO006_f06_normal	0.527912	AutoRT	3395		19CPTAC_COprospective_W_PNNL_20170123_B5S3_f09_normal	0.667276	AutoRT	5084		TCGA_A2-A0YM_BH-A0C7_A2-A0SX_117C_W_BI_20131025_H-PM_fA_normal	0.866969	AutoRT	670
42CPTAC_COprospective_W_VU_20151124_05CO034_f01_normal	0.5344	AutoRT	4715		19CPTAC_COprospective_W_PNNL_20170123_B5S3_f10_normal	0.613701	AutoRT	5117		TCGA_A7-A0CD_C8-A12W_AN-A0AL_117C_W_BI_20130913_H-PM_f01_normal	0.65596	AutoRT	4936
42CPTAC_COprospective_W_VU_20151124_05CO034_f02_normal	0.580817	AutoRT	5061		19CPTAC_COprospective_W_PNNL_20170123_B5S3_f11_normal	0.51702	AutoRT	5063		TCGA_A7-A0CD_C8-A12W_AN-A0AL_117C_W_BI_20130913_H-PM_f02_normal	0.630106	AutoRT	4627
42CPTAC_COprospective_W_VU_20151124_05CO034_f03_normal	0.538237	AutoRT	4816		19CPTAC_COprospective_W_PNNL_20170123_B5S3_f12_normal	0.583792	AutoRT	5004		TCGA_A7-A0CD_C8-A12W_AN-A0AL_117C_W_BI_20130913_H-PM_f03_normal	0.649048	AutoRT	5012
42CPTAC_COprospective_W_VU_20151124_05CO034_f04_normal	0.612236	AutoRT	4734		20CPTAC_COprospective_W_PNNL_20170123_B5S4_f01_normal	0.534455	AutoRT	6674		TCGA_A7-A0CD_C8-A12W_AN-A0AL_117C_W_BI_20130913_H-PM_f04_normal	0.607003	AutoRT	5308
42CPTAC_COprospective_W_VU_20151124_05CO034_f05_normal	0.73112	AutoRT	4836		20CPTAC_COprospective_W_PNNL_20170123_B5S4_f02_normal	0.54719	AutoRT	5373		TCGA_A7-A0CD_C8-A12W_AN-A0AL_117C_W_BI_20130913_H-PM_f05_normal	0.623951	AutoRT	5741
42CPTAC_COprospective_W_VU_20151124_05CO034_f06_normal	0.600607	AutoRT	4767		20CPTAC_COprospective_W_PNNL_20170123_B5S4_f03_normal	0.56885	AutoRT	5952		TCGA_A7-A0CD_C8-A12W_AN-A0AL_117C_W_BI_20130913_H-PM_f06_normal	0.562551	AutoRT	5208
43CPTAC_COprospective_W_VU_20151130_01CO022_f01_normal	0.509447	AutoRT	5093		20CPTAC_COprospective_W_PNNL_20170123_B5S4_f04_normal	0.523006	AutoRT	6220		TCGA_A7-A0CD_C8-A12W_AN-A0AL_117C_W_BI_20130913_H-PM_f07_normal	0.620524	AutoRT	5429
43CPTAC_COprospective_W_VU_20151130_01CO022_f02_normal	0.576399	AutoRT	5220		20CPTAC_COprospective_W_PNNL_20170123_B5S4_f05_normal	0.58429	AutoRT	5691		TCGA_A7-A0CD_C8-A12W_AN-A0AL_117C_W_BI_20130913_H-PM_f08_normal	0.636167	AutoRT	5884
43CPTAC_COprospective_W_VU_20151130_01CO022_f03_normal	0.521273	AutoRT	4856		20CPTAC_COprospective_W_PNNL_20170123_B5S4_f06_normal	0.599636	AutoRT	5469		TCGA_A7-A0CD_C8-A12W_AN-A0AL_117C_W_BI_20130913_H-PM_f09_normal	0.760112	AutoRT	5976
43CPTAC_COprospective_W_VU_20151130_01CO022_f04_normal	0.572177	AutoRT	4630		20CPTAC_COprospective_W_PNNL_20170123_B5S4_f07_normal	0.625619	AutoRT	5328		TCGA_A7-A0CD_C8-A12W_AN-A0AL_117C_W_BI_20130913_H-PM_f10_130916230028_normal	0.653374	AutoRT	5740
43CPTAC_COprospective_W_VU_20151130_01CO022_f05_normal	0.499714	AutoRT	5009		20CPTAC_COprospective_W_PNNL_20170123_B5S4_f08_normal	0.638906	AutoRT	5406		TCGA_A7-A0CD_C8-A12W_AN-A0AL_117C_W_BI_20130913_H-PM_f11_130917012326_normal	0.713284	AutoRT	5978
43CPTAC_COprospective_W_VU_20151130_01CO022_f06_normal	0.556058	AutoRT	4996		20CPTAC_COprospective_W_PNNL_20170123_B5S4_f09_normal	0.704382	AutoRT	5445		TCGA_A7-A0CD_C8-A12W_AN-A0AL_117C_W_BI_20130913_H-PM_f12_130917034515_normal	0.70896	AutoRT	6390
44CPTAC_COprospective_W_VU_20151202_20CO004_f01_normal	0.563661	AutoRT	5846		20CPTAC_COprospective_W_PNNL_20170123_B5S4_f10_normal	0.697138	AutoRT	5268		TCGA_A7-A0CD_C8-A12W_AN-A0AL_117C_W_BI_20130913_H-PM_f13_130917060854_normal	0.676391	AutoRT	6431
44CPTAC_COprospective_W_VU_20151202_20CO004_f02_normal	0.582806	AutoRT	5853		20CPTAC_COprospective_W_PNNL_20170123_B5S4_f11_normal	0.631485	AutoRT	5331		TCGA_A7-A0CD_C8-A12W_AN-A0AL_117C_W_BI_20130913_H-PM_f14_130917083211_normal	0.666448	AutoRT	6560
44CPTAC_COprospective_W_VU_20151202_20CO004_f03_normal	0.506949	AutoRT	5575		20CPTAC_COprospective_W_PNNL_20170123_B5S4_f12_normal	0.658713	AutoRT	5166		TCGA_A7-A0CD_C8-A12W_AN-A0AL_117C_W_BI_20130913_H-PM_f15_normal	0.73738	AutoRT	6334
44CPTAC_COprospective_W_VU_20151202_20CO004_f04_normal	0.488992	AutoRT	4176		21CPTAC_COprospective_W_PNNL_20170123_B5S5_f01_normal	0.592162	AutoRT	5291		TCGA_A7-A0CD_C8-A12W_AN-A0AL_117C_W_BI_20130913_H-PM_f16_normal	0.689437	AutoRT	5953
44CPTAC_COprospective_W_VU_20151202_20CO004_f05_normal	0.515954	AutoRT	5790		21CPTAC_COprospective_W_PNNL_20170123_B5S5_f02_normal	0.636585	AutoRT	5283		TCGA_A7-A0CD_C8-A12W_AN-A0AL_117C_W_BI_20130913_H-PM_f17_normal	0.601018	AutoRT	5852
44CPTAC_COprospective_W_VU_20151202_20CO004_f06_normal	0.586971	AutoRT	5672		21CPTAC_COprospective_W_PNNL_20170123_B5S5_f03_normal	0.565968	AutoRT	5499		TCGA_A7-A0CD_C8-A12W_AN-A0AL_117C_W_BI_20130913_H-PM_f18_normal	0.852589	AutoRT	6047
45CPTAC_COprospective_W_VU_20151202_05CO048_f01_normal	0.569386	AutoRT	5094		21CPTAC_COprospective_W_PNNL_20170123_B5S5_f04_normal	0.55829	AutoRT	5819		TCGA_A7-A0CD_C8-A12W_AN-A0AL_117C_W_BI_20130913_H-PM_f19_normal	0.572258	AutoRT	6141
45CPTAC_COprospective_W_VU_20151202_05CO048_f02_normal	0.553049	AutoRT	5055		21CPTAC_COprospective_W_PNNL_20170123_B5S5_f05_normal	0.494992	AutoRT	5238		TCGA_A7-A0CD_C8-A12W_AN-A0AL_117C_W_BI_20130913_H-PM_f20_normal	0.575007	AutoRT	5945
45CPTAC_COprospective_W_VU_20151202_05CO048_f03_normal	0.588664	AutoRT	4831		21CPTAC_COprospective_W_PNNL_20170123_B5S5_f06_normal	0.550293	AutoRT	4957		TCGA_A7-A0CD_C8-A12W_AN-A0AL_117C_W_BI_20130913_H-PM_f21_normal	0.704165	AutoRT	5425
45CPTAC_COprospective_W_VU_20151202_05CO048_f04_normal	0.563068	AutoRT	4869		21CPTAC_COprospective_W_PNNL_20170123_B5S5_f07_normal	0.742044	AutoRT	4872		TCGA_A7-A0CD_C8-A12W_AN-A0AL_117C_W_BI_20130913_H-PM_f22_normal	0.665313	AutoRT	5582
45CPTAC_COprospective_W_VU_20151202_05CO048_f05_normal	0.539151	AutoRT	5031		21CPTAC_COprospective_W_PNNL_20170123_B5S5_f08_normal	0.749249	AutoRT	5001		TCGA_A7-A0CD_C8-A12W_AN-A0AL_117C_W_BI_20130913_H-PM_f23_normal	0.567742	AutoRT	5654
45CPTAC_COprospective_W_VU_20151202_05CO048_f06_normal	0.632497	AutoRT	5297		21CPTAC_COprospective_W_PNNL_20170123_B5S5_f09_normal	0.731408	AutoRT	4915		TCGA_A7-A0CD_C8-A12W_AN-A0AL_117C_W_BI_20130913_H-PM_f24_normal	0.655647	AutoRT	5683
46CPTAC_COprospective_W_VU_20151209_09CO013_f01_normal	0.639417	AutoRT	2208		21CPTAC_COprospective_W_PNNL_20170123_B5S5_f10_normal	0.708064	AutoRT	4736		TCGA_A7-A0CD_C8-A12W_AN-A0AL_117C_W_BI_20130913_H-PM_fA_normal	0.828433	AutoRT	1757
46CPTAC_COprospective_W_VU_20151209_09CO013_f02_normal	0.560259	AutoRT	3578		21CPTAC_COprospective_W_PNNL_20170123_B5S5_f11_normal	0.733033	AutoRT	4907		TCGA_A7-A0CE_BH-A0C0_A2-A0YC_117C_W_BI_20130524_H-PM_f01_normal	0.68331	AutoRT	6678
46CPTAC_COprospective_W_VU_20151209_09CO013_f03_normal	0.551295	AutoRT	3402		21CPTAC_COprospective_W_PNNL_20170123_B5S5_f12_normal	0.594023	AutoRT	4941		TCGA_A7-A0CE_BH-A0C0_A2-A0YC_117C_W_BI_20130524_H-PM_f02_normal	0.704386	AutoRT	6822
46CPTAC_COprospective_W_VU_20151209_09CO013_f04_normal	0.5572	AutoRT	3278		01CPTAC_COprospective_W_PNNL_20170123_B1S1_f01_normal	2.02413	GPTime	5041		TCGA_A7-A0CE_BH-A0C0_A2-A0YC_117C_W_BI_20130524_H-PM_f03_normal	0.659782	AutoRT	6672
46CPTAC_COprospective_W_VU_20151209_09CO013_f05_normal	0.513545	AutoRT	3587		01CPTAC_COprospective_W_PNNL_20170123_B1S1_f02_normal	2.25417	GPTime	4778		TCGA_A7-A0CE_BH-A0C0_A2-A0YC_117C_W_BI_20130524_H-PM_f04_normal	0.671003	AutoRT	7210
46CPTAC_COprospective_W_VU_20151209_09CO013_f06_normal	0.620902	AutoRT	3743		01CPTAC_COprospective_W_PNNL_20170123_B1S1_f03_normal	1.95595	GPTime	5385		TCGA_A7-A0CE_BH-A0C0_A2-A0YC_117C_W_BI_20130524_H-PM_f05_normal	0.650368	AutoRT	7326
47CPTAC_COprospective_W_VU_20151209_21CO007_f01_normal	0.493092	AutoRT	4109		01CPTAC_COprospective_W_PNNL_20170123_B1S1_f04_normal	2.14853	GPTime	5661		TCGA_A7-A0CE_BH-A0C0_A2-A0YC_117C_W_BI_20130524_H-PM_f06_normal	0.674939	AutoRT	7444
47CPTAC_COprospective_W_VU_20151209_21CO007_f02_normal	0.46013	AutoRT	4455		01CPTAC_COprospective_W_PNNL_20170123_B1S1_f05_normal	1.93885	GPTime	5621		TCGA_A7-A0CE_BH-A0C0_A2-A0YC_117C_W_BI_20130524_H-PM_f07_normal	0.615952	AutoRT	8140
47CPTAC_COprospective_W_VU_20151209_21CO007_f03_normal	0.435799	AutoRT	3585		01CPTAC_COprospective_W_PNNL_20170123_B1S1_f06_normal	2.09019	GPTime	5154		TCGA_A7-A0CE_BH-A0C0_A2-A0YC_117C_W_BI_20130524_H-PM_f08_normal	0.576903	AutoRT	7600
47CPTAC_COprospective_W_VU_20151209_21CO007_f04_normal	0.492206	AutoRT	3886		01CPTAC_COprospective_W_PNNL_20170123_B1S1_f07_normal	2.12199	GPTime	4855		TCGA_A7-A0CE_BH-A0C0_A2-A0YC_117C_W_BI_20130524_H-PM_f09_normal	0.587748	AutoRT	7277
47CPTAC_COprospective_W_VU_20151209_21CO007_f05_normal	0.514233	AutoRT	4295		01CPTAC_COprospective_W_PNNL_20170123_B1S1_f08_normal	2.13049	GPTime	5153		TCGA_A7-A0CE_BH-A0C0_A2-A0YC_117C_W_BI_20130524_H-PM_f10_normal	0.673383	AutoRT	7640
47CPTAC_COprospective_W_VU_20151209_21CO007_f06_normal	0.47254	AutoRT	4405		01CPTAC_COprospective_W_PNNL_20170123_B1S1_f09_normal	2.27023	GPTime	5093		TCGA_A7-A0CE_BH-A0C0_A2-A0YC_117C_W_BI_20130524_H-PM_f11_normal	0.687883	AutoRT	7755
48CPTAC_COprospective_W_VU_20151209_15CO002_f01_normal	0.606837	AutoRT	4788		01CPTAC_COprospective_W_PNNL_20170123_B1S1_f10_normal	1.96877	GPTime	5205		TCGA_A7-A0CE_BH-A0C0_A2-A0YC_117C_W_BI_20130524_H-PM_f12_normal	0.672317	AutoRT	7524
48CPTAC_COprospective_W_VU_20151209_15CO002_f02_normal	0.588725	AutoRT	4601		01CPTAC_COprospective_W_PNNL_20170123_B1S1_f11_normal	2.08078	GPTime	5046		TCGA_A7-A0CE_BH-A0C0_A2-A0YC_117C_W_BI_20130524_H-PM_f13_normal	0.577228	AutoRT	7465
48CPTAC_COprospective_W_VU_20151209_15CO002_f03_normal	0.489652	AutoRT	4655		01CPTAC_COprospective_W_PNNL_20170123_B1S1_f12_normal	1.90061	GPTime	5090		TCGA_A7-A0CE_BH-A0C0_A2-A0YC_117C_W_BI_20130524_H-PM_f14_normal	0.612384	AutoRT	7852
48CPTAC_COprospective_W_VU_20151209_15CO002_f04_normal	0.529375	AutoRT	4592		02CPTAC_COprospective_W_PNNL_20170123_B1S2_f01_normal	2.05176	GPTime	4897		TCGA_A7-A0CE_BH-A0C0_A2-A0YC_117C_W_BI_20130524_H-PM_f15_normal	0.632479	AutoRT	7160
48CPTAC_COprospective_W_VU_20151209_15CO002_f05_normal	0.575506	AutoRT	4796		02CPTAC_COprospective_W_PNNL_20170123_B1S2_f02_normal	2.12828	GPTime	4731		TCGA_A7-A0CE_BH-A0C0_A2-A0YC_117C_W_BI_20130524_H-PM_f16_normal	0.57635	AutoRT	7224
48CPTAC_COprospective_W_VU_20151209_15CO002_f06_normal	0.563748	AutoRT	4921		02CPTAC_COprospective_W_PNNL_20170123_B1S2_f03_normal	1.85059	GPTime	5023		TCGA_A7-A0CE_BH-A0C0_A2-A0YC_117C_W_BI_20130524_H-PM_f17_normal	0.662479	AutoRT	7067
49CPTAC_COprospective_W_VU_20151222_11CO062_f01_normal	0.59825	AutoRT	3805		02CPTAC_COprospective_W_PNNL_20170123_B1S2_f04_normal	1.86326	GPTime	5323		TCGA_A7-A0CE_BH-A0C0_A2-A0YC_117C_W_BI_20130524_H-PM_f18_normal	0.712011	AutoRT	6637
49CPTAC_COprospective_W_VU_20151222_11CO062_f02_normal	0.598267	AutoRT	5460		02CPTAC_COprospective_W_PNNL_20170123_B1S2_f05_normal	2.15066	GPTime	5267		TCGA_A7-A0CE_BH-A0C0_A2-A0YC_117C_W_BI_20130524_H-PM_f19_normal	0.594528	AutoRT	6732
49CPTAC_COprospective_W_VU_20151222_11CO062_f03_normal	0.479916	AutoRT	5247		02CPTAC_COprospective_W_PNNL_20170123_B1S2_f06_normal	2.15684	GPTime	5193		TCGA_A7-A0CE_BH-A0C0_A2-A0YC_117C_W_BI_20130524_H-PM_f20_normal	0.609195	AutoRT	6422
49CPTAC_COprospective_W_VU_20151222_11CO062_f04_normal	0.533445	AutoRT	5268		02CPTAC_COprospective_W_PNNL_20170123_B1S2_f07_normal	1.92994	GPTime	4794		TCGA_A7-A0CE_BH-A0C0_A2-A0YC_117C_W_BI_20130524_H-PM_f21_normal	0.603766	AutoRT	6639
49CPTAC_COprospective_W_VU_20151222_11CO062_f05_normal	0.596429	AutoRT	5518		02CPTAC_COprospective_W_PNNL_20170123_B1S2_f08_normal	2.02829	GPTime	4974		TCGA_A7-A0CE_BH-A0C0_A2-A0YC_117C_W_BI_20130524_H-PM_f22_normal	0.602031	AutoRT	6666
49CPTAC_COprospective_W_VU_20151222_11CO062_f06_normal	0.572161	AutoRT	5567		02CPTAC_COprospective_W_PNNL_20170123_B1S2_f09_normal	2.08744	GPTime	4747		TCGA_A7-A0CE_BH-A0C0_A2-A0YC_117C_W_BI_20130524_H-PM_f23_normal	0.598887	AutoRT	6390
50CPTAC_COprospective_W_VU_20151222_05CO035_f01_normal	0.608577	AutoRT	4708		02CPTAC_COprospective_W_PNNL_20170123_B1S2_f10_normal	2.17032	GPTime	4971		TCGA_A7-A0CE_BH-A0C0_A2-A0YC_117C_W_BI_20130524_H-PM_f24_normal	0.606163	AutoRT	6420
50CPTAC_COprospective_W_VU_20151222_05CO035_f02_normal	0.600154	AutoRT	4626		02CPTAC_COprospective_W_PNNL_20170123_B1S2_f11_normal	1.87875	GPTime	4974		TCGA_A7-A0CE_BH-A0C0_A2-A0YC_117C_W_BI_20130524_H-PM_fA_normal	0.79957	AutoRT	1423
50CPTAC_COprospective_W_VU_20151222_05CO035_f03_normal	0.500941	AutoRT	4479		02CPTAC_COprospective_W_PNNL_20170123_B1S2_f12_normal	2.1241	GPTime	4830		TCGA_A7-A0CJ_AO-A12F_A2-A0YL_117C_W_BI_20130805_H-PM_f01_normal	0.7013	AutoRT	5822
50CPTAC_COprospective_W_VU_20151222_05CO035_f04_normal	0.544963	AutoRT	4381		03CPTAC_COprospective_W_PNNL_20170123_B1S3_f01_normal	1.88217	GPTime	4608		TCGA_A7-A0CJ_AO-A12F_A2-A0YL_117C_W_BI_20130805_H-PM_f02_normal	0.616905	AutoRT	5940
50CPTAC_COprospective_W_VU_20151222_05CO035_f05_normal	0.582074	AutoRT	3752		03CPTAC_COprospective_W_PNNL_20170123_B1S3_f02_normal	2.21316	GPTime	4409		TCGA_A7-A0CJ_AO-A12F_A2-A0YL_117C_W_BI_20130805_H-PM_f03_normal	0.583217	AutoRT	6099
50CPTAC_COprospective_W_VU_20151222_05CO035_f06_normal	0.54539	AutoRT	4689		03CPTAC_COprospective_W_PNNL_20170123_B1S3_f03_normal	2.01222	GPTime	4721		TCGA_A7-A0CJ_AO-A12F_A2-A0YL_117C_W_BI_20130805_H-PM_f04_normal	0.663147	AutoRT	6174
51CPTAC_COprospective_W_VU_20160215_16CO003_f01_normal	0.669783	AutoRT	3083		03CPTAC_COprospective_W_PNNL_20170123_B1S3_f04_normal	2.14914	GPTime	5177		TCGA_A7-A0CJ_AO-A12F_A2-A0YL_117C_W_BI_20130805_H-PM_f05_normal	0.628229	AutoRT	6828
51CPTAC_COprospective_W_VU_20160215_16CO003_f02_normal	0.553594	AutoRT	3156		03CPTAC_COprospective_W_PNNL_20170123_B1S3_f05_normal	2.05121	GPTime	4844		TCGA_A7-A0CJ_AO-A12F_A2-A0YL_117C_W_BI_20130805_H-PM_f06_normal	0.651737	AutoRT	6417
51CPTAC_COprospective_W_VU_20160215_16CO003_f03_normal	0.622181	AutoRT	3173		03CPTAC_COprospective_W_PNNL_20170123_B1S3_f06_normal	2.08726	GPTime	4873		TCGA_A7-A0CJ_AO-A12F_A2-A0YL_117C_W_BI_20130805_H-PM_f07_normal	0.613224	AutoRT	6697
51CPTAC_COprospective_W_VU_20160215_16CO003_f04_normal	0.644759	AutoRT	3029		03CPTAC_COprospective_W_PNNL_20170123_B1S3_f07_normal	2.28728	GPTime	4571		TCGA_A7-A0CJ_AO-A12F_A2-A0YL_117C_W_BI_20130805_H-PM_f08_normal	0.665595	AutoRT	7061
51CPTAC_COprospective_W_VU_20160215_16CO003_f05_normal	0.634925	AutoRT	3089		03CPTAC_COprospective_W_PNNL_20170123_B1S3_f08_normal	2.16809	GPTime	4780		TCGA_A7-A0CJ_AO-A12F_A2-A0YL_117C_W_BI_20130805_H-PM_f09_normal	0.650523	AutoRT	6970
51CPTAC_COprospective_W_VU_20160215_16CO003_f06_normal	0.690356	AutoRT	3059		03CPTAC_COprospective_W_PNNL_20170123_B1S3_f09_normal	2.2653	GPTime	4654		TCGA_A7-A0CJ_AO-A12F_A2-A0YL_117C_W_BI_20130805_H-PM_f10_normal	0.59107	AutoRT	6647
52CPTAC_COprospective_W_VU_20160223_11CO019_f01_normal	0.58757	AutoRT	4294		03CPTAC_COprospective_W_PNNL_20170123_B1S3_f10_normal	1.94743	GPTime	4698		TCGA_A7-A0CJ_AO-A12F_A2-A0YL_117C_W_BI_20130805_H-PM_f11_normal	0.60647	AutoRT	6865
52CPTAC_COprospective_W_VU_20160223_11CO019_f02_normal	0.603863	AutoRT	4393		03CPTAC_COprospective_W_PNNL_20170123_B1S3_f11_normal	2.1031	GPTime	4633		TCGA_A7-A0CJ_AO-A12F_A2-A0YL_117C_W_BI_20130805_H-PM_f12_normal	0.563832	AutoRT	7219
52CPTAC_COprospective_W_VU_20160223_11CO019_f03_normal	0.623808	AutoRT	4487		03CPTAC_COprospective_W_PNNL_20170123_B1S3_f12_normal	1.99571	GPTime	4684		TCGA_A7-A0CJ_AO-A12F_A2-A0YL_117C_W_BI_20130805_H-PM_f13_normal	0.651432	AutoRT	7249
52CPTAC_COprospective_W_VU_20160223_11CO019_f04_normal	0.631525	AutoRT	4227		04CPTAC_COprospective_W_PNNL_20170123_B1S4_f01_normal	2.17981	GPTime	5074		TCGA_A7-A0CJ_AO-A12F_A2-A0YL_117C_W_BI_20130805_H-PM_f14_normal	0.653102	AutoRT	6961
52CPTAC_COprospective_W_VU_20160223_11CO019_f05_normal	0.559154	AutoRT	4403		04CPTAC_COprospective_W_PNNL_20170123_B1S4_f02_normal	1.83937	GPTime	5045		TCGA_A7-A0CJ_AO-A12F_A2-A0YL_117C_W_BI_20130805_H-PM_f15_normal	0.636586	AutoRT	6953
52CPTAC_COprospective_W_VU_20160223_11CO019_f06_normal	0.536005	AutoRT	4357		04CPTAC_COprospective_W_PNNL_20170123_B1S4_f03_normal	2.04899	GPTime	5081		TCGA_A7-A0CJ_AO-A12F_A2-A0YL_117C_W_BI_20130805_H-PM_f16_normal	0.648976	AutoRT	6501
53CPTAC_COprospective_W_VU_20160226_11CO030_f01_normal	0.621528	AutoRT	2880		04CPTAC_COprospective_W_PNNL_20170123_B1S4_f04_normal	2.06766	GPTime	5624		TCGA_A7-A0CJ_AO-A12F_A2-A0YL_117C_W_BI_20130805_H-PM_f17_normal	0.657587	AutoRT	6504
53CPTAC_COprospective_W_VU_20160226_11CO030_f02_normal	0.60311	AutoRT	3019		04CPTAC_COprospective_W_PNNL_20170123_B1S4_f05_normal	2.13326	GPTime	5370		TCGA_A7-A0CJ_AO-A12F_A2-A0YL_117C_W_BI_20130805_H-PM_f18_normal	0.654267	AutoRT	6549
53CPTAC_COprospective_W_VU_20160226_11CO030_f03_normal	0.56257	AutoRT	3190		04CPTAC_COprospective_W_PNNL_20170123_B1S4_f06_normal	1.97061	GPTime	5402		TCGA_A7-A0CJ_AO-A12F_A2-A0YL_117C_W_BI_20130805_H-PM_f19_normal	0.555841	AutoRT	6781
53CPTAC_COprospective_W_VU_20160226_11CO030_f04_normal	0.645988	AutoRT	3258		04CPTAC_COprospective_W_PNNL_20170123_B1S4_f07_normal	2.07365	GPTime	5018		TCGA_A7-A0CJ_AO-A12F_A2-A0YL_117C_W_BI_20130805_H-PM_f20_normal	0.565747	AutoRT	6714
53CPTAC_COprospective_W_VU_20160226_11CO030_f05_normal	0.585405	AutoRT	2915		04CPTAC_COprospective_W_PNNL_20170123_B1S4_f08_normal	2.03269	GPTime	4828		TCGA_A7-A0CJ_AO-A12F_A2-A0YL_117C_W_BI_20130805_H-PM_f21_normal	0.681298	AutoRT	6225
53CPTAC_COprospective_W_VU_20160226_11CO030_f06_normal	0.553356	AutoRT	3158		04CPTAC_COprospective_W_PNNL_20170123_B1S4_f09_normal	2.12152	GPTime	5004		TCGA_A7-A0CJ_AO-A12F_A2-A0YL_117C_W_BI_20130805_H-PM_f22_normal	0.651108	AutoRT	6349
54CPTAC_COprospective_W_VU_20160226_01CO019_f01_normal	0.646165	AutoRT	3716		04CPTAC_COprospective_W_PNNL_20170123_B1S4_f10_normal	2.01624	GPTime	5044		TCGA_A7-A0CJ_AO-A12F_A2-A0YL_117C_W_BI_20130805_H-PM_f23_normal	0.633821	AutoRT	6505
54CPTAC_COprospective_W_VU_20160226_01CO019_f02_normal	0.566537	AutoRT	3851		04CPTAC_COprospective_W_PNNL_20170123_B1S4_f11_normal	1.9775	GPTime	5176		TCGA_A7-A0CJ_AO-A12F_A2-A0YL_117C_W_BI_20130805_H-PM_f24_normal	0.626468	AutoRT	6237
54CPTAC_COprospective_W_VU_20160226_01CO019_f03_normal	0.615339	AutoRT	3783		04CPTAC_COprospective_W_PNNL_20170123_B1S4_f12_normal	2.01292	GPTime	5040		TCGA_A7-A0CJ_AO-A12F_A2-A0YL_117C_W_BI_20130805_H-PM_fA_normal	0.694561	AutoRT	1713
54CPTAC_COprospective_W_VU_20160226_01CO019_f04_normal	0.562275	AutoRT	3624		05CPTAC_COprospective_W_PNNL_20170123_B2S1_f01_normal	2.11051	GPTime	5012		TCGA_A8-A06Z_A2-A0D1_A2-A0CM_117C_W_BI_20130401_H-JQ_f01_normal	0.618973	AutoRT	5090
54CPTAC_COprospective_W_VU_20160226_01CO019_f05_normal	0.6412	AutoRT	3718		05CPTAC_COprospective_W_PNNL_20170123_B2S1_f02_normal	2.10332	GPTime	4909		TCGA_A8-A06Z_A2-A0D1_A2-A0CM_117C_W_BI_20130401_H-JQ_f02_normal	0.579198	AutoRT	5220
54CPTAC_COprospective_W_VU_20160226_01CO019_f06_normal	0.518817	AutoRT	3587		05CPTAC_COprospective_W_PNNL_20170123_B2S1_f03_normal	2.14336	GPTime	5111		TCGA_A8-A06Z_A2-A0D1_A2-A0CM_117C_W_BI_20130401_H-JQ_f03_normal	0.710323	AutoRT	5265
55CPTAC_COprospective_W_VU_20160630_11CO005_f01_normal	0.637135	AutoRT	2636		05CPTAC_COprospective_W_PNNL_20170123_B2S1_f04_normal	1.83322	GPTime	5400		TCGA_A8-A06Z_A2-A0D1_A2-A0CM_117C_W_BI_20130401_H-JQ_f04_normal	0.809289	AutoRT	5265
55CPTAC_COprospective_W_VU_20160630_11CO005_f02_normal	0.63261	AutoRT	2629		05CPTAC_COprospective_W_PNNL_20170123_B2S1_f05_normal	1.95882	GPTime	5174		TCGA_A8-A06Z_A2-A0D1_A2-A0CM_117C_W_BI_20130401_H-JQ_f05_normal	0.622753	AutoRT	5497
55CPTAC_COprospective_W_VU_20160630_11CO005_f03_normal	0.541714	AutoRT	2539		05CPTAC_COprospective_W_PNNL_20170123_B2S1_f06_normal	2.11819	GPTime	4891		TCGA_A8-A06Z_A2-A0D1_A2-A0CM_117C_W_BI_20130401_H-JQ_f06_normal	0.551454	AutoRT	5404
55CPTAC_COprospective_W_VU_20160630_11CO005_f04_normal	0.578591	AutoRT	2495		05CPTAC_COprospective_W_PNNL_20170123_B2S1_f07_normal	1.97868	GPTime	4752		TCGA_A8-A06Z_A2-A0D1_A2-A0CM_117C_W_BI_20130401_H-JQ_f07_normal	0.569819	AutoRT	5719
55CPTAC_COprospective_W_VU_20160630_11CO005_f05_normal	0.554505	AutoRT	2654		05CPTAC_COprospective_W_PNNL_20170123_B2S1_f08_normal	1.7433	GPTime	4693		TCGA_A8-A06Z_A2-A0D1_A2-A0CM_117C_W_BI_20130401_H-JQ_f08_normal	0.602613	AutoRT	5910
55CPTAC_COprospective_W_VU_20160630_11CO005_f06_normal	0.547671	AutoRT	2583		05CPTAC_COprospective_W_PNNL_20170123_B2S1_f09_normal	1.93047	GPTime	4898		TCGA_A8-A06Z_A2-A0D1_A2-A0CM_117C_W_BI_20130401_H-JQ_f09_normal	0.64031	AutoRT	5739
56CPTAC_COprospective_W_VU_20160303_01CO015_f01_normal	0.611521	AutoRT	4131		05CPTAC_COprospective_W_PNNL_20170123_B2S1_f10_normal	1.90444	GPTime	4911		TCGA_A8-A06Z_A2-A0D1_A2-A0CM_117C_W_BI_20130401_H-JQ_f10_normal	0.594579	AutoRT	5646
56CPTAC_COprospective_W_VU_20160303_01CO015_f02_normal	0.545357	AutoRT	4214		05CPTAC_COprospective_W_PNNL_20170123_B2S1_f11_normal	1.8232	GPTime	4767		TCGA_A8-A06Z_A2-A0D1_A2-A0CM_117C_W_BI_20130401_H-JQ_f11_normal	0.5869	AutoRT	5883
56CPTAC_COprospective_W_VU_20160303_01CO015_f03_normal	0.57626	AutoRT	4078		05CPTAC_COprospective_W_PNNL_20170123_B2S1_f12_normal	1.84461	GPTime	4713		TCGA_A8-A06Z_A2-A0D1_A2-A0CM_117C_W_BI_20130401_H-JQ_f12_normal	0.61558	AutoRT	6094
56CPTAC_COprospective_W_VU_20160303_01CO015_f04_normal	0.608746	AutoRT	3858		06CPTAC_COprospective_W_PNNL_20170123_B2S2_f01_normal	1.93966	GPTime	4845		TCGA_A8-A06Z_A2-A0D1_A2-A0CM_117C_W_BI_20130401_H-JQ_f13_normal	0.638351	AutoRT	5898
56CPTAC_COprospective_W_VU_20160303_01CO015_f05_normal	0.584969	AutoRT	4109		06CPTAC_COprospective_W_PNNL_20170123_B2S2_f02_normal	2.04146	GPTime	4617		TCGA_A8-A06Z_A2-A0D1_A2-A0CM_117C_W_BI_20130401_H-JQ_f14_normal	0.579851	AutoRT	6103
56CPTAC_COprospective_W_VU_20160303_01CO015_f06_normal	0.653223	AutoRT	3573		06CPTAC_COprospective_W_PNNL_20170123_B2S2_f03_normal	1.96956	GPTime	4835		TCGA_A8-A06Z_A2-A0D1_A2-A0CM_117C_W_BI_20130401_H-JQ_f15_normal	0.592326	AutoRT	6156
57CPTAC_COprospective_W_VU_20160317_15CO001_f01_normal	0.68705	AutoRT	2332		06CPTAC_COprospective_W_PNNL_20170123_B2S2_f04_normal	1.85922	GPTime	5125		TCGA_A8-A06Z_A2-A0D1_A2-A0CM_117C_W_BI_20130401_H-JQ_f16_normal	0.632116	AutoRT	5474
57CPTAC_COprospective_W_VU_20160317_15CO001_f02_normal	0.63361	AutoRT	2412		06CPTAC_COprospective_W_PNNL_20170123_B2S2_f05_normal	2.1583	GPTime	4857		TCGA_A8-A06Z_A2-A0D1_A2-A0CM_117C_W_BI_20130401_H-JQ_f17_normal	0.629642	AutoRT	5547
57CPTAC_COprospective_W_VU_20160317_15CO001_f03_normal	0.592736	AutoRT	2230		06CPTAC_COprospective_W_PNNL_20170123_B2S2_f06_normal	2.07052	GPTime	4705		TCGA_A8-A06Z_A2-A0D1_A2-A0CM_117C_W_BI_20130401_H-JQ_f18_normal	0.566687	AutoRT	5751
57CPTAC_COprospective_W_VU_20160317_15CO001_f04_normal	0.614837	AutoRT	2637		06CPTAC_COprospective_W_PNNL_20170123_B2S2_f07_normal	2.09237	GPTime	4356		TCGA_A8-A06Z_A2-A0D1_A2-A0CM_117C_W_BI_20130401_H-JQ_f19_normal	0.578021	AutoRT	5783
57CPTAC_COprospective_W_VU_20160317_15CO001_f05_normal	0.683472	AutoRT	2731		06CPTAC_COprospective_W_PNNL_20170123_B2S2_f08_normal	2.10363	GPTime	4465		TCGA_A8-A06Z_A2-A0D1_A2-A0CM_117C_W_BI_20130401_H-JQ_f20_normal	0.626293	AutoRT	5446
57CPTAC_COprospective_W_VU_20160317_15CO001_f06_normal	0.741568	AutoRT	2795		06CPTAC_COprospective_W_PNNL_20170123_B2S2_f09_normal	1.85429	GPTime	4566		TCGA_A8-A06Z_A2-A0D1_A2-A0CM_117C_W_BI_20130401_H-JQ_f21_normal	0.638275	AutoRT	5257
58CPTAC_COprospective_W_VU_20160318_11CO048_f01_normal	0.692782	AutoRT	2418		06CPTAC_COprospective_W_PNNL_20170123_B2S2_f10_normal	2.11312	GPTime	4520		TCGA_A8-A06Z_A2-A0D1_A2-A0CM_117C_W_BI_20130401_H-JQ_f22_normal	0.635036	AutoRT	5439
58CPTAC_COprospective_W_VU_20160318_11CO048_f02_normal	0.671076	AutoRT	2449		06CPTAC_COprospective_W_PNNL_20170123_B2S2_f11_normal	1.93045	GPTime	4491		TCGA_A8-A06Z_A2-A0D1_A2-A0CM_117C_W_BI_20130401_H-JQ_f23_normal	0.608237	AutoRT	5462
58CPTAC_COprospective_W_VU_20160318_11CO048_f03_normal	0.669669	AutoRT	2303		06CPTAC_COprospective_W_PNNL_20170123_B2S2_f12_normal	2.22977	GPTime	4424		TCGA_A8-A06Z_A2-A0D1_A2-A0CM_117C_W_BI_20130401_H-JQ_f24_normal	0.554793	AutoRT	5224
58CPTAC_COprospective_W_VU_20160318_11CO048_f04_normal	0.556506	AutoRT	2260		07CPTAC_COprospective_W_PNNL_20170123_B2S3_f01_normal	2.0953	GPTime	4608		TCGA_A8-A06Z_A2-A0D1_A2-A0CM_117C_W_BI_20130401_H-JQ_fA_normal	0.705167	AutoRT	1309
58CPTAC_COprospective_W_VU_20160318_11CO048_f05_normal	0.580615	AutoRT	2223		07CPTAC_COprospective_W_PNNL_20170123_B2S3_f02_normal	2.15039	GPTime	4307		TCGA_A8-A09G_C8-A131_C8-A134_117C_W_BI_20131011_H-PM_f01_normal	0.717941	AutoRT	5599
58CPTAC_COprospective_W_VU_20160318_11CO048_f06_normal	0.608611	AutoRT	2364		07CPTAC_COprospective_W_PNNL_20170123_B2S3_f03_normal	2.02898	GPTime	4550		TCGA_A8-A09G_C8-A131_C8-A134_117C_W_BI_20131011_H-PM_f02_normal	0.675984	AutoRT	5771
60CPTAC_COprospective_W_VU_20160311_27CO004_f01_normal	0.672621	AutoRT	2406		07CPTAC_COprospective_W_PNNL_20170123_B2S3_f04_normal	1.96583	GPTime	4943		TCGA_A8-A09G_C8-A131_C8-A134_117C_W_BI_20131011_H-PM_f03_normal	0.610778	AutoRT	5930
60CPTAC_COprospective_W_VU_20160311_27CO004_f02_normal	0.506868	AutoRT	2455		07CPTAC_COprospective_W_PNNL_20170123_B2S3_f05_normal	2.15225	GPTime	4609		TCGA_A8-A09G_C8-A131_C8-A134_117C_W_BI_20131011_H-PM_f04_normal	0.646136	AutoRT	5944
60CPTAC_COprospective_W_VU_20160311_27CO004_f03_normal	0.643645	AutoRT	2582		07CPTAC_COprospective_W_PNNL_20170123_B2S3_f06_normal	2.14026	GPTime	4461		TCGA_A8-A09G_C8-A131_C8-A134_117C_W_BI_20131011_H-PM_f05_normal	0.655524	AutoRT	6184
60CPTAC_COprospective_W_VU_20160311_27CO004_f04_normal	0.654107	AutoRT	2571		07CPTAC_COprospective_W_PNNL_20170123_B2S3_f07_normal	2.02745	GPTime	4185		TCGA_A8-A09G_C8-A131_C8-A134_117C_W_BI_20131011_H-PM_f06_normal	0.630227	AutoRT	6087
60CPTAC_COprospective_W_VU_20160311_27CO004_f06_normal	0.562032	AutoRT	2790		07CPTAC_COprospective_W_PNNL_20170123_B2S3_f08_normal	2.08719	GPTime	4264		TCGA_A8-A09G_C8-A131_C8-A134_117C_W_BI_20131011_H-PM_f07_normal	0.625302	AutoRT	6750
61CPTAC_COprospective_W_VU_20160707_11CO010_f01_normal	0.664191	AutoRT	4339		07CPTAC_COprospective_W_PNNL_20170123_B2S3_f09_normal	1.96261	GPTime	4349		TCGA_A8-A09G_C8-A131_C8-A134_117C_W_BI_20131011_H-PM_f08_normal	0.585744	AutoRT	6807
61CPTAC_COprospective_W_VU_20160707_11CO010_f02_normal	0.591586	AutoRT	4312		07CPTAC_COprospective_W_PNNL_20170123_B2S3_f10_normal	2.58822	GPTime	3542		TCGA_A8-A09G_C8-A131_C8-A134_117C_W_BI_20131011_H-PM_f09_normal	0.689462	AutoRT	6532
61CPTAC_COprospective_W_VU_20160707_11CO010_f03_normal	0.500549	AutoRT	4094		07CPTAC_COprospective_W_PNNL_20170123_B2S3_f11_normal	1.81934	GPTime	4195		TCGA_A8-A09G_C8-A131_C8-A134_117C_W_BI_20131011_H-PM_f10_normal	0.667691	AutoRT	6616
61CPTAC_COprospective_W_VU_20160707_11CO010_f04_normal	0.524437	AutoRT	4005		07CPTAC_COprospective_W_PNNL_20170123_B2S3_f12_normal	1.98096	GPTime	4317		TCGA_A8-A09G_C8-A131_C8-A134_117C_W_BI_20131011_H-PM_f11_normal	0.675526	AutoRT	6552
61CPTAC_COprospective_W_VU_20160707_11CO010_f05_normal	0.508585	AutoRT	4111		08CPTAC_COprospective_W_PNNL_20170123_B2S4_f01_normal	2.17833	GPTime	4851		TCGA_A8-A09G_C8-A131_C8-A134_117C_W_BI_20131011_H-PM_f12_normal	0.643686	AutoRT	7168
61CPTAC_COprospective_W_VU_20160707_11CO010_f06_normal	0.548038	AutoRT	4256		08CPTAC_COprospective_W_PNNL_20170123_B2S4_f02_normal	2.1374	GPTime	4630		TCGA_A8-A09G_C8-A131_C8-A134_117C_W_BI_20131011_H-PM_f13_normal	0.625068	AutoRT	6539
62CPTAC_COprospective_W_VU_20160311_05CO041_f01_normal	0.597385	AutoRT	3090		08CPTAC_COprospective_W_PNNL_20170123_B2S4_f03_normal	1.9792	GPTime	4827		TCGA_A8-A09G_C8-A131_C8-A134_117C_W_BI_20131011_H-PM_f14_normal	0.661627	AutoRT	6723
62CPTAC_COprospective_W_VU_20160311_05CO041_f02_normal	0.582177	AutoRT	3161		08CPTAC_COprospective_W_PNNL_20170123_B2S4_f04_normal	1.90388	GPTime	5233		TCGA_A8-A09G_C8-A131_C8-A134_117C_W_BI_20131011_H-PM_f15_normal	0.639833	AutoRT	6840
62CPTAC_COprospective_W_VU_20160311_05CO041_f03_normal	0.686516	AutoRT	2973		08CPTAC_COprospective_W_PNNL_20170123_B2S4_f05_normal	2.15864	GPTime	5075		TCGA_A8-A09G_C8-A131_C8-A134_117C_W_BI_20131011_H-PM_f16_normal	0.649352	AutoRT	6182
62CPTAC_COprospective_W_VU_20160311_05CO041_f04_normal	0.596449	AutoRT	2917		08CPTAC_COprospective_W_PNNL_20170123_B2S4_f06_normal	2.08984	GPTime	4636		TCGA_A8-A09G_C8-A131_C8-A134_117C_W_BI_20131011_H-PM_f17_normal	0.673425	AutoRT	5805
62CPTAC_COprospective_W_VU_20160311_05CO041_f05_normal	0.616318	AutoRT	2944		08CPTAC_COprospective_W_PNNL_20170123_B2S4_f07_normal	2.17209	GPTime	4437		TCGA_A8-A09G_C8-A131_C8-A134_117C_W_BI_20131011_H-PM_f18_normal	0.607371	AutoRT	6316
62CPTAC_COprospective_W_VU_20160311_05CO041_f06_normal	0.582308	AutoRT	2989		08CPTAC_COprospective_W_PNNL_20170123_B2S4_f08_normal	1.8405	GPTime	4482		TCGA_A8-A09G_C8-A131_C8-A134_117C_W_BI_20131011_H-PM_f19_normal	0.560667	AutoRT	6254
63CPTAC_COprospective_W_VU_20160316_11CO020_f01_normal	0.737033	AutoRT	2557		08CPTAC_COprospective_W_PNNL_20170123_B2S4_f09_normal	1.80342	GPTime	4668		TCGA_A8-A09G_C8-A131_C8-A134_117C_W_BI_20131011_H-PM_f20_normal	0.628265	AutoRT	5791
63CPTAC_COprospective_W_VU_20160316_11CO020_f02_normal	0.618552	AutoRT	2548		08CPTAC_COprospective_W_PNNL_20170123_B2S4_f10_normal	2.01594	GPTime	4572		TCGA_A8-A09G_C8-A131_C8-A134_117C_W_BI_20131011_H-PM_f21_normal	0.655334	AutoRT	5760
63CPTAC_COprospective_W_VU_20160316_11CO020_f03_normal	0.611503	AutoRT	2555		08CPTAC_COprospective_W_PNNL_20170123_B2S4_f11_normal	1.99211	GPTime	4425		TCGA_A8-A09G_C8-A131_C8-A134_117C_W_BI_20131011_H-PM_f22_normal	0.618598	AutoRT	5902
63CPTAC_COprospective_W_VU_20160316_11CO020_f04_normal	0.631693	AutoRT	2291		08CPTAC_COprospective_W_PNNL_20170123_B2S4_f12_normal	1.73894	GPTime	4604		TCGA_A8-A09G_C8-A131_C8-A134_117C_W_BI_20131011_H-PM_f23_normal	0.590973	AutoRT	5994
63CPTAC_COprospective_W_VU_20160316_11CO020_f05_normal	0.746135	AutoRT	2496		09CPTAC_COprospective_W_PNNL_20170123_B3S1_f01_normal	1.96031	GPTime	5672		TCGA_A8-A09G_C8-A131_C8-A134_117C_W_BI_20131011_H-PM_f24_normal	0.585209	AutoRT	5724
63CPTAC_COprospective_W_VU_20160316_11CO020_f06_normal	0.573079	AutoRT	2486		09CPTAC_COprospective_W_PNNL_20170123_B3S1_f02_normal	1.929	GPTime	5214		TCGA_A8-A09G_C8-A131_C8-A134_117C_W_BI_20131011_H-PM_fA_normal	0.682089	AutoRT	1399
64CPTAC_COprospective_W_VU_20160318_11CO007_f01_normal	0.596747	AutoRT	2544		09CPTAC_COprospective_W_PNNL_20170123_B3S1_f03_normal	1.88738	GPTime	5458		TCGA_A8-A09I_C8-A12L_A2-A0EX_117C_W_BI_20130302_H-PM_f01_normal	0.643398	AutoRT	6942
64CPTAC_COprospective_W_VU_20160318_11CO007_f02_normal	0.653218	AutoRT	2650		09CPTAC_COprospective_W_PNNL_20170123_B3S1_f04_normal	1.96819	GPTime	5649		TCGA_A8-A09I_C8-A12L_A2-A0EX_117C_W_BI_20130302_H-PM_f02_normal	0.640192	AutoRT	6652
64CPTAC_COprospective_W_VU_20160318_11CO007_f03_normal	0.70981	AutoRT	2518		09CPTAC_COprospective_W_PNNL_20170123_B3S1_f05_normal	2.00179	GPTime	5653		TCGA_A8-A09I_C8-A12L_A2-A0EX_117C_W_BI_20130302_H-PM_f03_normal	0.641025	AutoRT	6994
64CPTAC_COprospective_W_VU_20160318_11CO007_f04_normal	0.59949	AutoRT	2552		09CPTAC_COprospective_W_PNNL_20170123_B3S1_f06_normal	1.97042	GPTime	5490		TCGA_A8-A09I_C8-A12L_A2-A0EX_117C_W_BI_20130302_H-PM_f04_normal	0.622481	AutoRT	6960
64CPTAC_COprospective_W_VU_20160318_11CO007_f05_normal	0.521216	AutoRT	2583		09CPTAC_COprospective_W_PNNL_20170123_B3S1_f07_normal	2.06953	GPTime	5436		TCGA_A8-A09I_C8-A12L_A2-A0EX_117C_W_BI_20130302_H-PM_f05_normal	0.739923	AutoRT	7398
64CPTAC_COprospective_W_VU_20160318_11CO007_f06_normal	0.599572	AutoRT	2529		09CPTAC_COprospective_W_PNNL_20170123_B3S1_f08_normal	1.84732	GPTime	5429		TCGA_A8-A09I_C8-A12L_A2-A0EX_117C_W_BI_20130302_H-PM_f06_normal	0.571344	AutoRT	7036
65CPTAC_COprospective_W_VU_20160322_05CO026_f01_normal	0.564998	AutoRT	3622		09CPTAC_COprospective_W_PNNL_20170123_B3S1_f09_normal	1.90716	GPTime	5508		TCGA_A8-A09I_C8-A12L_A2-A0EX_117C_W_BI_20130302_H-PM_f07_normal	0.641214	AutoRT	7455
65CPTAC_COprospective_W_VU_20160322_05CO026_f02_normal	0.493303	AutoRT	3690		09CPTAC_COprospective_W_PNNL_20170123_B3S1_f10_normal	1.97684	GPTime	5230		TCGA_A8-A09I_C8-A12L_A2-A0EX_117C_W_BI_20130302_H-PM_f08_normal	0.575764	AutoRT	8003
65CPTAC_COprospective_W_VU_20160322_05CO026_f03_normal	0.605617	AutoRT	3529		09CPTAC_COprospective_W_PNNL_20170123_B3S1_f11_normal	1.9946	GPTime	5237		TCGA_A8-A09I_C8-A12L_A2-A0EX_117C_W_BI_20130302_H-PM_f09_normal	0.572748	AutoRT	7605
65CPTAC_COprospective_W_VU_20160322_05CO026_f04_normal	0.51163	AutoRT	3605		09CPTAC_COprospective_W_PNNL_20170123_B3S1_f12_normal	1.96803	GPTime	5103		TCGA_A8-A09I_C8-A12L_A2-A0EX_117C_W_BI_20130302_H-PM_f10_normal	0.642834	AutoRT	7489
65CPTAC_COprospective_W_VU_20160322_05CO026_f05_normal	0.539996	AutoRT	3616		10CPTAC_COprospective_W_PNNL_20170123_B3S2_f01_normal	1.90512	GPTime	4924		TCGA_A8-A09I_C8-A12L_A2-A0EX_117C_W_BI_20130302_H-PM_f11_normal	0.719419	AutoRT	7580
65CPTAC_COprospective_W_VU_20160322_05CO026_f06_normal	0.575605	AutoRT	3719		10CPTAC_COprospective_W_PNNL_20170123_B3S2_f02_normal	1.93761	GPTime	4647		TCGA_A8-A09I_C8-A12L_A2-A0EX_117C_W_BI_20130302_H-PM_f12_normal	0.615406	AutoRT	7942
66CPTAC_COprospective_W_VU_20160323_11CO045_f01_normal	0.589955	AutoRT	2181		10CPTAC_COprospective_W_PNNL_20170123_B3S2_f03_normal	1.8429	GPTime	4932		TCGA_A8-A09I_C8-A12L_A2-A0EX_117C_W_BI_20130302_H-PM_f13_normal	0.646917	AutoRT	7919
66CPTAC_COprospective_W_VU_20160323_11CO045_f02_normal	0.637508	AutoRT	2088		10CPTAC_COprospective_W_PNNL_20170123_B3S2_f04_normal	1.92657	GPTime	5046		TCGA_A8-A09I_C8-A12L_A2-A0EX_117C_W_BI_20130302_H-PM_f14_normal	0.594268	AutoRT	7749
66CPTAC_COprospective_W_VU_20160323_11CO045_f03_normal	0.657488	AutoRT	2199		10CPTAC_COprospective_W_PNNL_20170123_B3S2_f05_normal	2.03163	GPTime	5083		TCGA_A8-A09I_C8-A12L_A2-A0EX_117C_W_BI_20130302_H-PM_f15_normal	0.783337	AutoRT	7825
66CPTAC_COprospective_W_VU_20160323_11CO045_f04_normal	0.671022	AutoRT	2210		10CPTAC_COprospective_W_PNNL_20170123_B3S2_f06_normal	2.005	GPTime	4788		TCGA_A8-A09I_C8-A12L_A2-A0EX_117C_W_BI_20130302_H-PM_f16_normal	0.630435	AutoRT	7245
66CPTAC_COprospective_W_VU_20160323_11CO045_f05_normal	0.610014	AutoRT	2267		10CPTAC_COprospective_W_PNNL_20170123_B3S2_f07_normal	2.13271	GPTime	4669		TCGA_A8-A09I_C8-A12L_A2-A0EX_117C_W_BI_20130302_H-PM_f17_normal	0.605203	AutoRT	7173
66CPTAC_COprospective_W_VU_20160323_11CO045_f06_normal	0.686094	AutoRT	2316		10CPTAC_COprospective_W_PNNL_20170123_B3S2_f08_normal	2.07409	GPTime	4828		TCGA_A8-A09I_C8-A12L_A2-A0EX_117C_W_BI_20130302_H-PM_f18_normal	0.576465	AutoRT	7357
67CPTAC_COprospective_W_VU_20160324_16CO011_f01_normal	0.674923	AutoRT	2981		10CPTAC_COprospective_W_PNNL_20170123_B3S2_f09_normal	2.08337	GPTime	4980		TCGA_A8-A09I_C8-A12L_A2-A0EX_117C_W_BI_20130302_H-PM_f19_normal	0.636357	AutoRT	7401
67CPTAC_COprospective_W_VU_20160324_16CO011_f02_normal	0.544445	AutoRT	3116		10CPTAC_COprospective_W_PNNL_20170123_B3S2_f10_normal	2.04846	GPTime	4675		TCGA_A8-A09I_C8-A12L_A2-A0EX_117C_W_BI_20130302_H-PM_f20_normal	0.540622	AutoRT	7278
67CPTAC_COprospective_W_VU_20160324_16CO011_f03_normal	0.557396	AutoRT	3078		10CPTAC_COprospective_W_PNNL_20170123_B3S2_f11_normal	2.15138	GPTime	4662		TCGA_A8-A09I_C8-A12L_A2-A0EX_117C_W_BI_20130302_H-PM_f21_normal	0.619251	AutoRT	6626
67CPTAC_COprospective_W_VU_20160324_16CO011_f04_normal	0.570758	AutoRT	3033		10CPTAC_COprospective_W_PNNL_20170123_B3S2_f12_normal	2.20725	GPTime	4644		TCGA_A8-A09I_C8-A12L_A2-A0EX_117C_W_BI_20130302_H-PM_f22_normal	0.622177	AutoRT	6911
67CPTAC_COprospective_W_VU_20160324_16CO011_f05_normal	0.60585	AutoRT	3123		11CPTAC_COprospective_W_PNNL_20170123_B3S3_f01_normal	1.92223	GPTime	5287		TCGA_A8-A09I_C8-A12L_A2-A0EX_117C_W_BI_20130302_H-PM_f23_normal	0.597404	AutoRT	6615
67CPTAC_COprospective_W_VU_20160324_16CO011_f06_normal	0.587915	AutoRT	3024		11CPTAC_COprospective_W_PNNL_20170123_B3S3_f02_normal	1.88963	GPTime	4959		TCGA_A8-A09I_C8-A12L_A2-A0EX_117C_W_BI_20130302_H-PM_f24_normal	0.633833	AutoRT	6651
68CPTAC_COprospective_W_VU_20160406_14CO005_f01_normal	0.624561	AutoRT	2633		11CPTAC_COprospective_W_PNNL_20170123_B3S3_f03_normal	2.02264	GPTime	5101		TCGA_A8-A09I_C8-A12L_A2-A0EX_117C_W_BI_20130302_H-PM_fA_normal	0.646501	AutoRT	2022
68CPTAC_COprospective_W_VU_20160406_14CO005_f02_normal	0.618531	AutoRT	2018		11CPTAC_COprospective_W_PNNL_20170123_B3S3_f04_normal	1.96647	GPTime	5337		TCGA_AN-A0FL_BH-A0DG_AN-A0AS_117C_W_BI_20130726_H-PM_f01_normal	0.668463	AutoRT	5496
68CPTAC_COprospective_W_VU_20160406_14CO005_f03_normal	0.68533	AutoRT	2114		11CPTAC_COprospective_W_PNNL_20170123_B3S3_f05_normal	1.93622	GPTime	5204		TCGA_AN-A0FL_BH-A0DG_AN-A0AS_117C_W_BI_20130726_H-PM_f02_normal	0.653362	AutoRT	5619
68CPTAC_COprospective_W_VU_20160406_14CO005_f04_normal	0.645769	AutoRT	2060		11CPTAC_COprospective_W_PNNL_20170123_B3S3_f06_normal	1.99401	GPTime	5091		TCGA_AN-A0FL_BH-A0DG_AN-A0AS_117C_W_BI_20130726_H-PM_f03_normal	0.738503	AutoRT	5765
68CPTAC_COprospective_W_VU_20160406_14CO005_f05_normal	0.64365	AutoRT	2356		11CPTAC_COprospective_W_PNNL_20170123_B3S3_f07_normal	2.10636	GPTime	4964		TCGA_AN-A0FL_BH-A0DG_AN-A0AS_117C_W_BI_20130726_H-PM_f04_normal	0.638773	AutoRT	5643
68CPTAC_COprospective_W_VU_20160406_14CO005_f06_normal	0.555259	AutoRT	2367		11CPTAC_COprospective_W_PNNL_20170123_B3S3_f08_normal	2.04512	GPTime	5141		TCGA_AN-A0FL_BH-A0DG_AN-A0AS_117C_W_BI_20130726_H-PM_f05_normal	0.688171	AutoRT	6404
69CPTAC_COprospective_W_VU_20160407_22CO006_f01_normal	0.630438	AutoRT	2438		11CPTAC_COprospective_W_PNNL_20170123_B3S3_f09_normal	1.86754	GPTime	5221		TCGA_AN-A0FL_BH-A0DG_AN-A0AS_117C_W_BI_20130726_H-PM_f06_normal	0.639234	AutoRT	5965
69CPTAC_COprospective_W_VU_20160407_22CO006_f02_normal	0.772822	AutoRT	2215		11CPTAC_COprospective_W_PNNL_20170123_B3S3_f10_normal	2.0661	GPTime	4860		TCGA_AN-A0FL_BH-A0DG_AN-A0AS_117C_W_BI_20130726_H-PM_f07_normal	0.611515	AutoRT	6275
69CPTAC_COprospective_W_VU_20160407_22CO006_f03_normal	0.74518	AutoRT	2139		11CPTAC_COprospective_W_PNNL_20170123_B3S3_f11_normal	2.08404	GPTime	4791		TCGA_AN-A0FL_BH-A0DG_AN-A0AS_117C_W_BI_20130726_H-PM_f08_normal	0.794664	AutoRT	6758
69CPTAC_COprospective_W_VU_20160407_22CO006_f04_normal	0.717012	AutoRT	2277		11CPTAC_COprospective_W_PNNL_20170123_B3S3_f12_normal	2.31389	GPTime	4891		TCGA_AN-A0FL_BH-A0DG_AN-A0AS_117C_W_BI_20130726_H-PM_f09_normal	0.623432	AutoRT	7155
69CPTAC_COprospective_W_VU_20160407_22CO006_f05_normal	0.687392	AutoRT	2271		12CPTAC_COprospective_W_PNNL_20170123_B3S4_f01_normal	2.00374	GPTime	4912		TCGA_AN-A0FL_BH-A0DG_AN-A0AS_117C_W_BI_20130726_H-PM_f10_normal	0.726821	AutoRT	5304
69CPTAC_COprospective_W_VU_20160407_22CO006_f06_normal	0.637993	AutoRT	2436		12CPTAC_COprospective_W_PNNL_20170123_B3S4_f02_normal	1.99926	GPTime	4574		TCGA_AN-A0FL_BH-A0DG_AN-A0AS_117C_W_BI_20130726_H-PM_f11_normal	0.680021	AutoRT	6636
70CPTAC_COprospective_W_VU_20160421_11CO037_f01_normal	0.679692	AutoRT	1571		12CPTAC_COprospective_W_PNNL_20170123_B3S4_f03_normal	2.02835	GPTime	4818		TCGA_AN-A0FL_BH-A0DG_AN-A0AS_117C_W_BI_20130726_H-PM_f12_normal	0.585007	AutoRT	7002
70CPTAC_COprospective_W_VU_20160421_11CO037_f02_normal	0.635125	AutoRT	1470		12CPTAC_COprospective_W_PNNL_20170123_B3S4_f04_normal	2.06584	GPTime	5228		TCGA_AN-A0FL_BH-A0DG_AN-A0AS_117C_W_BI_20130726_H-PM_f13_normal	0.620668	AutoRT	6571
70CPTAC_COprospective_W_VU_20160421_11CO037_f03_normal	0.690249	AutoRT	1269		12CPTAC_COprospective_W_PNNL_20170123_B3S4_f05_normal	2.02352	GPTime	5040		TCGA_AN-A0FL_BH-A0DG_AN-A0AS_117C_W_BI_20130726_H-PM_f14_normal	0.552728	AutoRT	6675
70CPTAC_COprospective_W_VU_20160421_11CO037_f04_normal	0.5985	AutoRT	1299		12CPTAC_COprospective_W_PNNL_20170123_B3S4_f06_normal	1.93039	GPTime	4801		TCGA_AN-A0FL_BH-A0DG_AN-A0AS_117C_W_BI_20130726_H-PM_f15_normal	0.611826	AutoRT	6704
70CPTAC_COprospective_W_VU_20160421_11CO037_f05_normal	0.519699	AutoRT	1699		12CPTAC_COprospective_W_PNNL_20170123_B3S4_f07_normal	2.14479	GPTime	4797		TCGA_AN-A0FL_BH-A0DG_AN-A0AS_117C_W_BI_20130726_H-PM_f16_normal	0.617166	AutoRT	5895
70CPTAC_COprospective_W_VU_20160421_11CO037_f06_normal	0.562978	AutoRT	1529		12CPTAC_COprospective_W_PNNL_20170123_B3S4_f08_normal	2.07803	GPTime	4886		TCGA_AN-A0FL_BH-A0DG_AN-A0AS_117C_W_BI_20130726_H-PM_f17_normal	0.623644	AutoRT	6264
71CPTAC_COprospective_W_VU_20160414_14CO003_f01_normal	0.65015	AutoRT	2223		12CPTAC_COprospective_W_PNNL_20170123_B3S4_f09_normal	1.98602	GPTime	4931		TCGA_AN-A0FL_BH-A0DG_AN-A0AS_117C_W_BI_20130726_H-PM_f18_normal	0.626473	AutoRT	6008
71CPTAC_COprospective_W_VU_20160414_14CO003_f02_normal	0.5715	AutoRT	1936		12CPTAC_COprospective_W_PNNL_20170123_B3S4_f10_normal	1.93105	GPTime	4824		TCGA_AN-A0FL_BH-A0DG_AN-A0AS_117C_W_BI_20130726_H-PM_f19_normal	0.625717	AutoRT	6296
71CPTAC_COprospective_W_VU_20160414_14CO003_f03_normal	0.723916	AutoRT	1807		12CPTAC_COprospective_W_PNNL_20170123_B3S4_f11_normal	1.93502	GPTime	4640		TCGA_AN-A0FL_BH-A0DG_AN-A0AS_117C_W_BI_20130726_H-PM_f20_normal	0.638716	AutoRT	6156
71CPTAC_COprospective_W_VU_20160414_14CO003_f04_normal	0.682369	AutoRT	1755		12CPTAC_COprospective_W_PNNL_20170123_B3S4_f12_normal	1.85174	GPTime	4519		TCGA_AN-A0FL_BH-A0DG_AN-A0AS_117C_W_BI_20130726_H-PM_f21_normal	0.696583	AutoRT	5401
71CPTAC_COprospective_W_VU_20160414_14CO003_f05_normal	0.623071	AutoRT	1875		13CPTAC_COprospective_W_PNNL_20170123_B4S1_f01_normal	2.24702	GPTime	3960		TCGA_AN-A0FL_BH-A0DG_AN-A0AS_117C_W_BI_20130726_H-PM_f22_normal	0.683592	AutoRT	6045
71CPTAC_COprospective_W_VU_20160414_14CO003_f06_normal	0.575957	AutoRT	2037		13CPTAC_COprospective_W_PNNL_20170123_B4S1_f02_normal	2.16178	GPTime	3957		TCGA_AN-A0FL_BH-A0DG_AN-A0AS_117C_W_BI_20130726_H-PM_f23_normal	0.655179	AutoRT	5995
72CPTAC_COprospective_W_VU_20160422_05CO044_f01_normal	0.638399	AutoRT	2592		13CPTAC_COprospective_W_PNNL_20170123_B4S1_f03_normal	1.98007	GPTime	3969		TCGA_AN-A0FL_BH-A0DG_AN-A0AS_117C_W_BI_20130726_H-PM_f24_normal	0.64614	AutoRT	5869
72CPTAC_COprospective_W_VU_20160422_05CO044_f02_normal	0.576041	AutoRT	2745		13CPTAC_COprospective_W_PNNL_20170123_B4S1_f04_normal	2.11854	GPTime	4368		TCGA_AN-A0FL_BH-A0DG_AN-A0AS_117C_W_BI_20130726_H-PM_fA_normal	0.688372	AutoRT	1432
72CPTAC_COprospective_W_VU_20160422_05CO044_f03_normal	0.882685	AutoRT	2634		13CPTAC_COprospective_W_PNNL_20170123_B4S1_f05_normal	2.16181	GPTime	4427		TCGA_AO-A0JC_A8-A08Z_AR-A0TX_117C_W_BI_20130527_H-PM_f01_normal	0.643028	AutoRT	5561
72CPTAC_COprospective_W_VU_20160422_05CO044_f04_normal	0.564968	AutoRT	2468		13CPTAC_COprospective_W_PNNL_20170123_B4S1_f06_normal	2.11483	GPTime	4052		TCGA_AO-A0JC_A8-A08Z_AR-A0TX_117C_W_BI_20130527_H-PM_f02_normal	0.619758	AutoRT	5867
72CPTAC_COprospective_W_VU_20160422_05CO044_f05_normal	0.520657	AutoRT	2554		13CPTAC_COprospective_W_PNNL_20170123_B4S1_f07_normal	2.39522	GPTime	3771		TCGA_AO-A0JC_A8-A08Z_AR-A0TX_117C_W_BI_20130527_H-PM_f03_normal	0.689369	AutoRT	5784
72CPTAC_COprospective_W_VU_20160422_05CO044_f06_normal	0.678487	AutoRT	2567		13CPTAC_COprospective_W_PNNL_20170123_B4S1_f08_normal	2.02801	GPTime	4087		TCGA_AO-A0JC_A8-A08Z_AR-A0TX_117C_W_BI_20130527_H-PM_f04_normal	0.59129	AutoRT	6468
73CPTAC_COprospective_W_VU_20160422_11CO036_f01_normal	0.672705	AutoRT	2285		13CPTAC_COprospective_W_PNNL_20170123_B4S1_f09_normal	2.22366	GPTime	3998		TCGA_AO-A0JC_A8-A08Z_AR-A0TX_117C_W_BI_20130527_H-PM_f05_normal	0.598897	AutoRT	6343
73CPTAC_COprospective_W_VU_20160422_11CO036_f02_normal	0.666241	AutoRT	2204		13CPTAC_COprospective_W_PNNL_20170123_B4S1_f10_normal	2.51397	GPTime	3910		TCGA_AO-A0JC_A8-A08Z_AR-A0TX_117C_W_BI_20130527_H-PM_f06_normal	0.609447	AutoRT	6669
73CPTAC_COprospective_W_VU_20160422_11CO036_f03_normal	0.674431	AutoRT	2070		13CPTAC_COprospective_W_PNNL_20170123_B4S1_f11_normal	2.14835	GPTime	3846		TCGA_AO-A0JC_A8-A08Z_AR-A0TX_117C_W_BI_20130527_H-PM_f07_normal	0.59109	AutoRT	6955
73CPTAC_COprospective_W_VU_20160422_11CO036_f04_normal	0.589955	AutoRT	2186		13CPTAC_COprospective_W_PNNL_20170123_B4S1_f12_normal	2.02056	GPTime	3938		TCGA_AO-A0JC_A8-A08Z_AR-A0TX_117C_W_BI_20130527_H-PM_f08_normal	0.638988	AutoRT	7019
73CPTAC_COprospective_W_VU_20160422_11CO036_f05_normal	0.545444	AutoRT	2258		14CPTAC_COprospective_W_PNNL_20170123_B4S2_f01_normal	2.06186	GPTime	5049		TCGA_AO-A0JC_A8-A08Z_AR-A0TX_117C_W_BI_20130527_H-PM_f09_normal	0.575139	AutoRT	6563
73CPTAC_COprospective_W_VU_20160422_11CO036_f06_normal	0.76327	AutoRT	2172		14CPTAC_COprospective_W_PNNL_20170123_B4S2_f02_normal	2.06133	GPTime	4899		TCGA_AO-A0JC_A8-A08Z_AR-A0TX_117C_W_BI_20130527_H-PM_f10_normal	0.690644	AutoRT	6896
74CPTAC_COprospective_W_VU_20160912_11CO008_f01_normal	0.576052	AutoRT	2099		14CPTAC_COprospective_W_PNNL_20170123_B4S2_f03_normal	1.83337	GPTime	4788		TCGA_AO-A0JC_A8-A08Z_AR-A0TX_117C_W_BI_20130527_H-PM_f11_normal	0.608436	AutoRT	7033
74CPTAC_COprospective_W_VU_20160912_11CO008_f02_normal	0.584812	AutoRT	2047		14CPTAC_COprospective_W_PNNL_20170123_B4S2_f04_normal	1.87054	GPTime	5512		TCGA_AO-A0JC_A8-A08Z_AR-A0TX_117C_W_BI_20130527_H-PM_f12_normal	0.631386	AutoRT	6920
74CPTAC_COprospective_W_VU_20160912_11CO008_f03_normal	0.556471	AutoRT	1947		14CPTAC_COprospective_W_PNNL_20170123_B4S2_f05_normal	2.09329	GPTime	5162		TCGA_AO-A0JC_A8-A08Z_AR-A0TX_117C_W_BI_20130527_H-PM_f13_normal	0.67061	AutoRT	6724
74CPTAC_COprospective_W_VU_20160912_11CO008_f04_normal	0.521021	AutoRT	1878		14CPTAC_COprospective_W_PNNL_20170123_B4S2_f06_normal	1.96777	GPTime	5218		TCGA_AO-A0JC_A8-A08Z_AR-A0TX_117C_W_BI_20130527_H-PM_f14_normal	0.566292	AutoRT	7126
74CPTAC_COprospective_W_VU_20160912_11CO008_f05_normal	0.571131	AutoRT	1866		14CPTAC_COprospective_W_PNNL_20170123_B4S2_f07_normal	2.34081	GPTime	4650		TCGA_AO-A0JC_A8-A08Z_AR-A0TX_117C_W_BI_20130527_H-PM_f15_normal	0.621278	AutoRT	6566
74CPTAC_COprospective_W_VU_20160912_11CO008_f06_normal	0.550639	AutoRT	1966		14CPTAC_COprospective_W_PNNL_20170123_B4S2_f08_normal	2.06546	GPTime	4947		TCGA_AO-A0JC_A8-A08Z_AR-A0TX_117C_W_BI_20130527_H-PM_f16_normal	0.623832	AutoRT	6384
77CPTAC_COprospective_W_VU_20160504_11CO070_f01_normal	0.618329	AutoRT	2248		14CPTAC_COprospective_W_PNNL_20170123_B4S2_f09_normal	2.14568	GPTime	5007		TCGA_AO-A0JC_A8-A08Z_AR-A0TX_117C_W_BI_20130527_H-PM_f17_normal	0.640545	AutoRT	6416
77CPTAC_COprospective_W_VU_20160504_11CO070_f02_normal	0.620157	AutoRT	2338		14CPTAC_COprospective_W_PNNL_20170123_B4S2_f10_normal	2.1984	GPTime	4920		TCGA_AO-A0JC_A8-A08Z_AR-A0TX_117C_W_BI_20130527_H-PM_f18_130530143920_normal	0.617143	AutoRT	6175
77CPTAC_COprospective_W_VU_20160504_11CO070_f03_normal	0.599741	AutoRT	2308		14CPTAC_COprospective_W_PNNL_20170123_B4S2_f11_normal	2.1684	GPTime	4671		TCGA_AO-A0JC_A8-A08Z_AR-A0TX_117C_W_BI_20130527_H-PM_f19_normal	0.738137	AutoRT	6152
77CPTAC_COprospective_W_VU_20160504_11CO070_f04_normal	0.544463	AutoRT	2167		14CPTAC_COprospective_W_PNNL_20170123_B4S2_f12_normal	2.10856	GPTime	5032		TCGA_AO-A0JC_A8-A08Z_AR-A0TX_117C_W_BI_20130527_H-PM_f20_normal	0.645003	AutoRT	5641
77CPTAC_COprospective_W_VU_20160504_11CO070_f05_normal	0.647409	AutoRT	2351		15CPTAC_COprospective_W_PNNL_20170123_B4S3_f01_normal	1.96228	GPTime	4360		TCGA_AO-A0JC_A8-A08Z_AR-A0TX_117C_W_BI_20130527_H-PM_f21_normal	0.583851	AutoRT	5953
77CPTAC_COprospective_W_VU_20160504_11CO070_f06_normal	0.548908	AutoRT	2197		15CPTAC_COprospective_W_PNNL_20170123_B4S3_f02_normal	2.13489	GPTime	4493		TCGA_AO-A0JC_A8-A08Z_AR-A0TX_117C_W_BI_20130527_H-PM_f22_normal	0.635236	AutoRT	6066
78CPTAC_COprospective_W_VU_20160505_11CO079_f02_normal	0.602101	AutoRT	1342		15CPTAC_COprospective_W_PNNL_20170123_B4S3_f03_normal	2.16324	GPTime	4358		TCGA_AO-A0JC_A8-A08Z_AR-A0TX_117C_W_BI_20130527_H-PM_f23_normal	0.621471	AutoRT	5828
78CPTAC_COprospective_W_VU_20160915_11CO079_f01_normal	0.600524	AutoRT	1738		15CPTAC_COprospective_W_PNNL_20170123_B4S3_f04_normal	1.99064	GPTime	4875		TCGA_AO-A0JC_A8-A08Z_AR-A0TX_117C_W_BI_20130527_H-PM_f24_normal	0.635865	AutoRT	6197
78CPTAC_COprospective_W_VU_20160915_11CO079_f03_normal	0.634879	AutoRT	1643		15CPTAC_COprospective_W_PNNL_20170123_B4S3_f05_normal	1.98006	GPTime	4842		TCGA_AO-A0JC_A8-A08Z_AR-A0TX_117C_W_BI_20130527_H-PM_fA_normal	0.667785	AutoRT	952
78CPTAC_COprospective_W_VU_20160915_11CO079_f04_normal	0.534701	AutoRT	1552		15CPTAC_COprospective_W_PNNL_20170123_B4S3_f06_normal	2.01733	GPTime	4598		TCGA_AO-A0JE_A2-A0T2_AN-A0AJ_117C_W_BI_20130802_H-PM_f01_normal	0.642443	AutoRT	6166
78CPTAC_COprospective_W_VU_20160915_11CO079_f05_normal	0.640066	AutoRT	1594		15CPTAC_COprospective_W_PNNL_20170123_B4S3_f07_normal	2.40344	GPTime	4317		TCGA_AO-A0JE_A2-A0T2_AN-A0AJ_117C_W_BI_20130802_H-PM_f02_normal	0.69376	AutoRT	6081
78CPTAC_COprospective_W_VU_20160915_11CO079_f06_normal	0.579877	AutoRT	1679		15CPTAC_COprospective_W_PNNL_20170123_B4S3_f08_normal	2.01432	GPTime	4387		TCGA_AO-A0JE_A2-A0T2_AN-A0AJ_117C_W_BI_20130802_H-PM_f03_normal	0.653198	AutoRT	6369
79CPTAC_COprospective_W_VU_20160510_05CO053_f01_normal	0.686063	AutoRT	2136		15CPTAC_COprospective_W_PNNL_20170123_B4S3_f09_normal	1.98638	GPTime	4511		TCGA_AO-A0JE_A2-A0T2_AN-A0AJ_117C_W_BI_20130802_H-PM_f04_normal	0.622202	AutoRT	6399
79CPTAC_COprospective_W_VU_20160510_05CO053_f02_normal	0.461963	AutoRT	2088		15CPTAC_COprospective_W_PNNL_20170123_B4S3_f10_normal	2.23752	GPTime	4499		TCGA_AO-A0JE_A2-A0T2_AN-A0AJ_117C_W_BI_20130802_H-PM_f05_normal	0.574251	AutoRT	7061
79CPTAC_COprospective_W_VU_20160510_05CO053_f03_normal	0.506659	AutoRT	1999		15CPTAC_COprospective_W_PNNL_20170123_B4S3_f11_normal	2.10667	GPTime	4201		TCGA_AO-A0JE_A2-A0T2_AN-A0AJ_117C_W_BI_20130802_H-PM_f06_normal	0.592761	AutoRT	6573
79CPTAC_COprospective_W_VU_20160510_05CO053_f04_normal	0.479736	AutoRT	1591		15CPTAC_COprospective_W_PNNL_20170123_B4S3_f12_normal	2.28398	GPTime	4374		TCGA_AO-A0JE_A2-A0T2_AN-A0AJ_117C_W_BI_20130802_H-PM_f07_normal	0.624169	AutoRT	6840
79CPTAC_COprospective_W_VU_20160510_05CO053_f05_normal	0.488906	AutoRT	1980		16CPTAC_COprospective_W_PNNL_20170123_B4S4_f01_normal	2.02725	GPTime	4463		TCGA_AO-A0JE_A2-A0T2_AN-A0AJ_117C_W_BI_20130802_H-PM_f08_normal	0.630421	AutoRT	7279
79CPTAC_COprospective_W_VU_20160510_05CO053_f06_normal	0.538253	AutoRT	1829		16CPTAC_COprospective_W_PNNL_20170123_B4S4_f02_normal	1.98316	GPTime	4301		TCGA_AO-A0JE_A2-A0T2_AN-A0AJ_117C_W_BI_20130802_H-PM_f09_normal	0.621056	AutoRT	7088
80CPTAC_COprospective_W_VU_20160517_11CO072_f01_normal	0.601955	AutoRT	2243		16CPTAC_COprospective_W_PNNL_20170123_B4S4_f03_normal	2.11883	GPTime	4579		TCGA_AO-A0JE_A2-A0T2_AN-A0AJ_117C_W_BI_20130802_H-PM_f10_normal	0.599504	AutoRT	6826
80CPTAC_COprospective_W_VU_20160517_11CO072_f02_normal	0.602427	AutoRT	2299		16CPTAC_COprospective_W_PNNL_20170123_B4S4_f04_normal	1.98865	GPTime	4717		TCGA_AO-A0JE_A2-A0T2_AN-A0AJ_117C_W_BI_20130802_H-PM_f11_normal	0.624557	AutoRT	7012
80CPTAC_COprospective_W_VU_20160517_11CO072_f03_normal	0.55215	AutoRT	2150		16CPTAC_COprospective_W_PNNL_20170123_B4S4_f05_normal	2.17687	GPTime	4782		TCGA_AO-A0JE_A2-A0T2_AN-A0AJ_117C_W_BI_20130802_H-PM_f12_normal	0.635343	AutoRT	7221
80CPTAC_COprospective_W_VU_20160517_11CO072_f04_normal	0.49502	AutoRT	2007		16CPTAC_COprospective_W_PNNL_20170123_B4S4_f06_normal	2.22379	GPTime	4435		TCGA_AO-A0JE_A2-A0T2_AN-A0AJ_117C_W_BI_20130802_H-PM_f13_normal	0.708855	AutoRT	7140
80CPTAC_COprospective_W_VU_20160517_11CO072_f05_normal	0.584593	AutoRT	2178		16CPTAC_COprospective_W_PNNL_20170123_B4S4_f07_normal	2.26898	GPTime	4364		TCGA_AO-A0JE_A2-A0T2_AN-A0AJ_117C_W_BI_20130802_H-PM_f14_normal	0.610123	AutoRT	6876
80CPTAC_COprospective_W_VU_20160517_11CO072_f06_normal	0.541948	AutoRT	2026		16CPTAC_COprospective_W_PNNL_20170123_B4S4_f08_normal	2.05502	GPTime	4393		TCGA_AO-A0JE_A2-A0T2_AN-A0AJ_117C_W_BI_20130802_H-PM_f15_normal	0.603323	AutoRT	6989
81CPTAC_COprospective_W_VU_20160519_11CO027_f01_normal	0.552692	AutoRT	1341		16CPTAC_COprospective_W_PNNL_20170123_B4S4_f09_normal	2.08931	GPTime	4311		TCGA_AO-A0JE_A2-A0T2_AN-A0AJ_117C_W_BI_20130802_H-PM_f16_normal	0.651761	AutoRT	6487
81CPTAC_COprospective_W_VU_20160519_11CO027_f02_normal	0.578457	AutoRT	1622		16CPTAC_COprospective_W_PNNL_20170123_B4S4_f10_normal	1.97042	GPTime	4406		TCGA_AO-A0JE_A2-A0T2_AN-A0AJ_117C_W_BI_20130802_H-PM_f17_normal	0.588971	AutoRT	6663
81CPTAC_COprospective_W_VU_20160915_11CO027_f03_normal	0.604452	AutoRT	3221		16CPTAC_COprospective_W_PNNL_20170123_B4S4_f11_normal	2.13312	GPTime	3986		TCGA_AO-A0JE_A2-A0T2_AN-A0AJ_117C_W_BI_20130802_H-PM_f18_normal	0.667318	AutoRT	6695
81CPTAC_COprospective_W_VU_20160915_11CO027_f04_normal	0.52949	AutoRT	3109		16CPTAC_COprospective_W_PNNL_20170123_B4S4_f12_normal	1.96077	GPTime	4389		TCGA_AO-A0JE_A2-A0T2_AN-A0AJ_117C_W_BI_20130802_H-PM_f19_normal	0.604164	AutoRT	8217
81CPTAC_COprospective_W_VU_20160915_11CO027_f05_normal	0.509502	AutoRT	2837		17CPTAC_COprospective_W_PNNL_20170123_B5S1_f01_normal	2.01825	GPTime	5850		TCGA_AO-A0JE_A2-A0T2_AN-A0AJ_117C_W_BI_20130802_H-PM_f20_normal	0.582203	AutoRT	8177
81CPTAC_COprospective_W_VU_20160915_11CO027_f06_normal	0.570439	AutoRT	3158		17CPTAC_COprospective_W_PNNL_20170123_B5S1_f02_normal	1.92667	GPTime	5489		TCGA_AO-A0JE_A2-A0T2_AN-A0AJ_117C_W_BI_20130802_H-PM_f21_normal	0.669422	AutoRT	6246
82CPTAC_COprospective_W_VU_20160520_11CO077_f01_normal	0.56056	AutoRT	1629		17CPTAC_COprospective_W_PNNL_20170123_B5S1_f03_normal	2.16927	GPTime	5690		TCGA_AO-A0JE_A2-A0T2_AN-A0AJ_117C_W_BI_20130802_H-PM_f22_normal	0.636181	AutoRT	6460
82CPTAC_COprospective_W_VU_20160520_11CO077_f02_normal	0.558779	AutoRT	1632		17CPTAC_COprospective_W_PNNL_20170123_B5S1_f04_normal	1.91379	GPTime	6013		TCGA_AO-A0JE_A2-A0T2_AN-A0AJ_117C_W_BI_20130802_H-PM_f23_normal	0.60144	AutoRT	6448
82CPTAC_COprospective_W_VU_20160520_11CO077_f03_normal	0.577636	AutoRT	1439		17CPTAC_COprospective_W_PNNL_20170123_B5S1_f05_normal	1.94096	GPTime	5340		TCGA_AO-A0JE_A2-A0T2_AN-A0AJ_117C_W_BI_20130802_H-PM_f24_normal	0.692661	AutoRT	6415
82CPTAC_COprospective_W_VU_20160520_11CO077_f04_normal	0.58307	AutoRT	1458		17CPTAC_COprospective_W_PNNL_20170123_B5S1_f06_normal	1.88244	GPTime	5411		TCGA_AO-A0JE_A2-A0T2_AN-A0AJ_117C_W_BI_20130802_H-PM_fA_normal	0.704502	AutoRT	1711
82CPTAC_COprospective_W_VU_20160520_11CO077_f05_normal	0.563676	AutoRT	1582		17CPTAC_COprospective_W_PNNL_20170123_B5S1_f07_normal	1.88888	GPTime	5158		TCGA_AO-A0JM_C8-A12V_A8-A08G_117C_W_BI_20130927_H-PM_f01_normal	0.679749	AutoRT	5459
82CPTAC_COprospective_W_VU_20160520_11CO077_f06_normal	0.546396	AutoRT	1522		17CPTAC_COprospective_W_PNNL_20170123_B5S1_f08_normal	1.83573	GPTime	5208		TCGA_AO-A0JM_C8-A12V_A8-A08G_117C_W_BI_20130927_H-PM_f02_normal	0.648037	AutoRT	5647
83CPTAC_COprospective_W_VU_20160524_05CO054_f01_normal	0.599555	AutoRT	2044		17CPTAC_COprospective_W_PNNL_20170123_B5S1_f09_normal	1.78649	GPTime	5175		TCGA_AO-A0JM_C8-A12V_A8-A08G_117C_W_BI_20130927_H-PM_f03_normal	0.714339	AutoRT	5751
83CPTAC_COprospective_W_VU_20160524_05CO054_f02_normal	0.685694	AutoRT	2049		17CPTAC_COprospective_W_PNNL_20170123_B5S1_f10_normal	1.79295	GPTime	5102		TCGA_AO-A0JM_C8-A12V_A8-A08G_117C_W_BI_20130927_H-PM_f04_normal	0.805356	AutoRT	5620
83CPTAC_COprospective_W_VU_20160524_05CO054_f03_normal	0.727016	AutoRT	2065		17CPTAC_COprospective_W_PNNL_20170123_B5S1_f11_normal	1.88284	GPTime	5085		TCGA_AO-A0JM_C8-A12V_A8-A08G_117C_W_BI_20130927_H-PM_f05_normal	0.641358	AutoRT	6103
83CPTAC_COprospective_W_VU_20160524_05CO054_f04_normal	0.559526	AutoRT	1982		17CPTAC_COprospective_W_PNNL_20170123_B5S1_f12_normal	1.76721	GPTime	5010		TCGA_AO-A0JM_C8-A12V_A8-A08G_117C_W_BI_20130927_H-PM_f06_normal	0.691445	AutoRT	5986
83CPTAC_COprospective_W_VU_20160524_05CO054_f05_normal	0.53879	AutoRT	2023		18CPTAC_COprospective_W_PNNL_20170123_B5S2_f01_normal	1.95009	GPTime	5326		TCGA_AO-A0JM_C8-A12V_A8-A08G_117C_W_BI_20130927_H-PM_f07_normal	0.648848	AutoRT	6578
83CPTAC_COprospective_W_VU_20160524_05CO054_f06_normal	0.497337	AutoRT	1989		18CPTAC_COprospective_W_PNNL_20170123_B5S2_f02_normal	1.8251	GPTime	5075		TCGA_AO-A0JM_C8-A12V_A8-A08G_117C_W_BI_20130927_H-PM_f08_normal	0.615622	AutoRT	6723
84CPTAC_COprospective_W_VU_20160916_05CO050_f01_normal	0.598723	AutoRT	2413		18CPTAC_COprospective_W_PNNL_20170123_B5S2_f03_normal	2.44329	GPTime	5330		TCGA_AO-A0JM_C8-A12V_A8-A08G_117C_W_BI_20130927_H-PM_f09_normal	0.651047	AutoRT	6512
84CPTAC_COprospective_W_VU_20160916_05CO050_f02_normal	0.572416	AutoRT	2376		18CPTAC_COprospective_W_PNNL_20170123_B5S2_f04_normal	1.98014	GPTime	5725		TCGA_AO-A0JM_C8-A12V_A8-A08G_117C_W_BI_20130927_H-PM_f10_normal	0.625336	AutoRT	6362
84CPTAC_COprospective_W_VU_20160916_05CO050_f03_normal	0.595271	AutoRT	2466		18CPTAC_COprospective_W_PNNL_20170123_B5S2_f05_normal	2.13923	GPTime	4839		TCGA_AO-A0JM_C8-A12V_A8-A08G_117C_W_BI_20130927_H-PM_f11_normal	0.622387	AutoRT	6566
84CPTAC_COprospective_W_VU_20160916_05CO050_f04_normal	0.509038	AutoRT	2403		18CPTAC_COprospective_W_PNNL_20170123_B5S2_f06_normal	1.8683	GPTime	5013		TCGA_AO-A0JM_C8-A12V_A8-A08G_117C_W_BI_20130927_H-PM_f12_normal	0.595502	AutoRT	6894
84CPTAC_COprospective_W_VU_20160916_05CO050_f05_normal	0.610491	AutoRT	2484		18CPTAC_COprospective_W_PNNL_20170123_B5S2_f07_normal	1.9661	GPTime	4744		TCGA_AO-A0JM_C8-A12V_A8-A08G_117C_W_BI_20130927_H-PM_f13_normal	0.655138	AutoRT	6552
84CPTAC_COprospective_W_VU_20160916_05CO050_f06_normal	0.643207	AutoRT	2476		18CPTAC_COprospective_W_PNNL_20170123_B5S2_f08_normal	2.01418	GPTime	4866		TCGA_AO-A0JM_C8-A12V_A8-A08G_117C_W_BI_20130927_H-PM_f14_normal	0.638093	AutoRT	6735
85CPTAC_COprospective_W_VU_20160630_11CO058_f01_normal	0.610674	AutoRT	3870		18CPTAC_COprospective_W_PNNL_20170123_B5S2_f09_normal	2.08179	GPTime	4717		TCGA_AO-A0JM_C8-A12V_A8-A08G_117C_W_BI_20130927_H-PM_f15_normal	0.671013	AutoRT	6786
85CPTAC_COprospective_W_VU_20160630_11CO058_f02_normal	0.596958	AutoRT	3760		18CPTAC_COprospective_W_PNNL_20170123_B5S2_f10_normal	2.08855	GPTime	4749		TCGA_AO-A0JM_C8-A12V_A8-A08G_117C_W_BI_20130927_H-PM_f16_normal	0.700578	AutoRT	6156
85CPTAC_COprospective_W_VU_20160630_11CO058_f03_normal	0.639154	AutoRT	3642		18CPTAC_COprospective_W_PNNL_20170123_B5S2_f11_normal	2.08091	GPTime	4730		TCGA_AO-A0JM_C8-A12V_A8-A08G_117C_W_BI_20130927_H-PM_f17_normal	0.64055	AutoRT	6122
85CPTAC_COprospective_W_VU_20160630_11CO058_f04_normal	0.533819	AutoRT	3716		18CPTAC_COprospective_W_PNNL_20170123_B5S2_f12_normal	1.94738	GPTime	4715		TCGA_AO-A0JM_C8-A12V_A8-A08G_117C_W_BI_20130927_H-PM_f18_normal	0.596139	AutoRT	6286
85CPTAC_COprospective_W_VU_20160630_11CO058_f05_normal	0.590618	AutoRT	3706		19CPTAC_COprospective_W_PNNL_20170123_B5S3_f01_normal	1.93772	GPTime	5599		TCGA_AO-A0JM_C8-A12V_A8-A08G_117C_W_BI_20130927_H-PM_f19_normal	0.52135	AutoRT	6440
85CPTAC_COprospective_W_VU_20160630_11CO058_f06_normal	0.619706	AutoRT	3824		19CPTAC_COprospective_W_PNNL_20170123_B5S3_f02_normal	1.95147	GPTime	5675		TCGA_AO-A0JM_C8-A12V_A8-A08G_117C_W_BI_20130927_H-PM_f20_normal	0.57313	AutoRT	6111
86CPTAC_COprospective_W_VU_20160628_11CO057_f01_normal	0.622715	AutoRT	4596		19CPTAC_COprospective_W_PNNL_20170123_B5S3_f03_normal	2.21952	GPTime	5542		TCGA_AO-A0JM_C8-A12V_A8-A08G_117C_W_BI_20130927_H-PM_f21_normal	0.650371	AutoRT	5546
86CPTAC_COprospective_W_VU_20160628_11CO057_f02_normal	0.534337	AutoRT	4182		19CPTAC_COprospective_W_PNNL_20170123_B5S3_f04_normal	2.00506	GPTime	5239		TCGA_AO-A0JM_C8-A12V_A8-A08G_117C_W_BI_20130927_H-PM_f22_normal	0.539211	AutoRT	6042
86CPTAC_COprospective_W_VU_20160628_11CO057_f03_normal	0.646553	AutoRT	4415		19CPTAC_COprospective_W_PNNL_20170123_B5S3_f05_normal	2.07604	GPTime	5383		TCGA_AO-A0JM_C8-A12V_A8-A08G_117C_W_BI_20130927_H-PM_f23_normal	0.54894	AutoRT	6031
86CPTAC_COprospective_W_VU_20160628_11CO057_f04_normal	0.598021	AutoRT	4119		19CPTAC_COprospective_W_PNNL_20170123_B5S3_f06_normal	2.04417	GPTime	5300		TCGA_AO-A0JM_C8-A12V_A8-A08G_117C_W_BI_20130927_H-PM_f24_normal	0.66614	AutoRT	5552
86CPTAC_COprospective_W_VU_20160628_11CO057_f05_normal	0.581247	AutoRT	4195		19CPTAC_COprospective_W_PNNL_20170123_B5S3_f07_normal	2.16405	GPTime	5051		TCGA_AO-A0JM_C8-A12V_A8-A08G_117C_W_BI_20130927_H-PM_fA_normal	0.710433	AutoRT	1480
86CPTAC_COprospective_W_VU_20160628_11CO057_f06_normal	0.614751	AutoRT	4239		19CPTAC_COprospective_W_PNNL_20170123_B5S3_f08_normal	1.79502	GPTime	5247		TCGA_AO-A12D_AN-A04A_BH-A0AV_117C_W_BI_20130416_H-PM_f01_normal	0.598843	AutoRT	5752
87CPTAC_COprospective_W_VU_20160701_09CO022_f01_normal	0.529733	AutoRT	4925		19CPTAC_COprospective_W_PNNL_20170123_B5S3_f09_normal	1.98708	GPTime	5084		TCGA_AO-A12D_AN-A04A_BH-A0AV_117C_W_BI_20130416_H-PM_f02_normal	0.633701	AutoRT	5724
87CPTAC_COprospective_W_VU_20160701_09CO022_f02_normal	0.551542	AutoRT	5072		19CPTAC_COprospective_W_PNNL_20170123_B5S3_f10_normal	2.05935	GPTime	5117		TCGA_AO-A12D_AN-A04A_BH-A0AV_117C_W_BI_20130416_H-PM_f03_normal	0.601318	AutoRT	6086
87CPTAC_COprospective_W_VU_20160701_09CO022_f03_normal	0.584374	AutoRT	4733		19CPTAC_COprospective_W_PNNL_20170123_B5S3_f11_normal	1.85064	GPTime	5063		TCGA_AO-A12D_AN-A04A_BH-A0AV_117C_W_BI_20130416_H-PM_f04_normal	0.663784	AutoRT	5999
87CPTAC_COprospective_W_VU_20160701_09CO022_f04_normal	0.513151	AutoRT	4672		19CPTAC_COprospective_W_PNNL_20170123_B5S3_f12_normal	2.01751	GPTime	5004		TCGA_AO-A12D_AN-A04A_BH-A0AV_117C_W_BI_20130416_H-PM_f05_normal	0.582139	AutoRT	6523
87CPTAC_COprospective_W_VU_20160701_09CO022_f05_normal	0.60194	AutoRT	4774		20CPTAC_COprospective_W_PNNL_20170123_B5S4_f01_normal	1.91562	GPTime	6674		TCGA_AO-A12D_AN-A04A_BH-A0AV_117C_W_BI_20130416_H-PM_f06_normal	0.597045	AutoRT	6129
87CPTAC_COprospective_W_VU_20160701_09CO022_f06_normal	0.554504	AutoRT	4763		20CPTAC_COprospective_W_PNNL_20170123_B5S4_f02_normal	1.80637	GPTime	5373		TCGA_AO-A12D_AN-A04A_BH-A0AV_117C_W_BI_20130416_H-PM_f07_normal	0.583815	AutoRT	6753
88CPTAC_COprospective_W_VU_20160705_11CO054_f01_normal	0.601162	AutoRT	5145		20CPTAC_COprospective_W_PNNL_20170123_B5S4_f03_normal	1.87837	GPTime	5952		TCGA_AO-A12D_AN-A04A_BH-A0AV_117C_W_BI_20130416_H-PM_f08_normal	0.566347	AutoRT	6951
88CPTAC_COprospective_W_VU_20160705_11CO054_f02_normal	0.560598	AutoRT	4827		20CPTAC_COprospective_W_PNNL_20170123_B5S4_f04_normal	1.87501	GPTime	6220		TCGA_AO-A12D_AN-A04A_BH-A0AV_117C_W_BI_20130416_H-PM_f09_normal	0.637039	AutoRT	6807
88CPTAC_COprospective_W_VU_20160705_11CO054_f03_normal	0.598616	AutoRT	4823		20CPTAC_COprospective_W_PNNL_20170123_B5S4_f05_normal	1.83355	GPTime	5691		TCGA_AO-A12D_AN-A04A_BH-A0AV_117C_W_BI_20130416_H-PM_f10_normal	0.576691	AutoRT	6446
88CPTAC_COprospective_W_VU_20160705_11CO054_f04_normal	0.537924	AutoRT	4658		20CPTAC_COprospective_W_PNNL_20170123_B5S4_f06_normal	1.94376	GPTime	5469		TCGA_AO-A12D_AN-A04A_BH-A0AV_117C_W_BI_20130416_H-PM_f11_normal	0.613183	AutoRT	6723
88CPTAC_COprospective_W_VU_20160705_11CO054_f05_normal	0.554592	AutoRT	4826		20CPTAC_COprospective_W_PNNL_20170123_B5S4_f07_normal	2.04447	GPTime	5328		TCGA_AO-A12D_AN-A04A_BH-A0AV_117C_W_BI_20130416_H-PM_f12_normal	0.57619	AutoRT	7152
88CPTAC_COprospective_W_VU_20160705_11CO054_f06_normal	0.607856	AutoRT	4935		20CPTAC_COprospective_W_PNNL_20170123_B5S4_f08_normal	1.8765	GPTime	5406		TCGA_AO-A12D_AN-A04A_BH-A0AV_117C_W_BI_20130416_H-PM_f13_normal	0.640116	AutoRT	6715
89CPTAC_COprospective_W_VU_20160707_11CO053_f01_normal	0.623164	AutoRT	4002		20CPTAC_COprospective_W_PNNL_20170123_B5S4_f09_normal	2.05199	GPTime	5445		TCGA_AO-A12D_AN-A04A_BH-A0AV_117C_W_BI_20130416_H-PM_f14_normal	0.696377	AutoRT	6902
89CPTAC_COprospective_W_VU_20160707_11CO053_f02_normal	0.633881	AutoRT	3915		20CPTAC_COprospective_W_PNNL_20170123_B5S4_f10_normal	1.78872	GPTime	5268		TCGA_AO-A12D_AN-A04A_BH-A0AV_117C_W_BI_20130416_H-PM_f15_normal	0.619243	AutoRT	6906
89CPTAC_COprospective_W_VU_20160707_11CO053_f03_normal	0.595655	AutoRT	3967		20CPTAC_COprospective_W_PNNL_20170123_B5S4_f11_normal	1.89881	GPTime	5331		TCGA_AO-A12D_AN-A04A_BH-A0AV_117C_W_BI_20130416_H-PM_f16_normal	0.597714	AutoRT	6245
89CPTAC_COprospective_W_VU_20160707_11CO053_f04_normal	0.433325	AutoRT	3569		20CPTAC_COprospective_W_PNNL_20170123_B5S4_f12_normal	2.12924	GPTime	5166		TCGA_AO-A12D_AN-A04A_BH-A0AV_117C_W_BI_20130416_H-PM_f17_normal	0.612647	AutoRT	6212
89CPTAC_COprospective_W_VU_20160707_11CO053_f05_normal	0.514145	AutoRT	3942		21CPTAC_COprospective_W_PNNL_20170123_B5S5_f01_normal	1.84322	GPTime	5291		TCGA_AO-A12D_AN-A04A_BH-A0AV_117C_W_BI_20130416_H-PM_f18_normal	0.623268	AutoRT	6487
89CPTAC_COprospective_W_VU_20160707_11CO053_f06_normal	0.575033	AutoRT	3921		21CPTAC_COprospective_W_PNNL_20170123_B5S5_f02_normal	2.00509	GPTime	5283		TCGA_AO-A12D_AN-A04A_BH-A0AV_117C_W_BI_20130416_H-PM_f19_normal	0.618798	AutoRT	6664
90CPTAC_COprospective_W_VU_20160728_11CO052_f01_normal	0.49345	AutoRT	3584		21CPTAC_COprospective_W_PNNL_20170123_B5S5_f03_normal	1.86089	GPTime	5499		TCGA_AO-A12D_AN-A04A_BH-A0AV_117C_W_BI_20130416_H-PM_f20_normal	0.584063	AutoRT	6199
90CPTAC_COprospective_W_VU_20160728_11CO052_f02_normal	0.543009	AutoRT	3393		21CPTAC_COprospective_W_PNNL_20170123_B5S5_f04_normal	1.9806	GPTime	5819		TCGA_AO-A12D_AN-A04A_BH-A0AV_117C_W_BI_20130416_H-PM_f21_normal	0.603533	AutoRT	5891
90CPTAC_COprospective_W_VU_20160728_11CO052_f03_normal	0.558409	AutoRT	3173		21CPTAC_COprospective_W_PNNL_20170123_B5S5_f05_normal	1.90595	GPTime	5238		TCGA_AO-A12D_AN-A04A_BH-A0AV_117C_W_BI_20130416_H-PM_f22_normal	0.565801	AutoRT	6010
90CPTAC_COprospective_W_VU_20160728_11CO052_f04_normal	0.531509	AutoRT	3053		21CPTAC_COprospective_W_PNNL_20170123_B5S5_f06_normal	2.00891	GPTime	4957		TCGA_AO-A12D_AN-A04A_BH-A0AV_117C_W_BI_20130416_H-PM_f23_normal	0.618586	AutoRT	6228
90CPTAC_COprospective_W_VU_20160728_11CO052_f05_normal	0.538471	AutoRT	3259		21CPTAC_COprospective_W_PNNL_20170123_B5S5_f07_normal	1.9432	GPTime	4872		TCGA_AO-A12D_AN-A04A_BH-A0AV_117C_W_BI_20130416_H-PM_f24_normal	0.604338	AutoRT	5756
90CPTAC_COprospective_W_VU_20160728_11CO052_f06_normal	0.529013	AutoRT	3305		21CPTAC_COprospective_W_PNNL_20170123_B5S5_f08_normal	2.03795	GPTime	5001		TCGA_AO-A12D_AN-A04A_BH-A0AV_117C_W_BI_20130416_H-PM_fA_normal	0.601447	AutoRT	1109
92CPTAC_COprospective_W_VU_20160728_11CO061_f01_normal	0.518301	AutoRT	2359		21CPTAC_COprospective_W_PNNL_20170123_B5S5_f09_normal	2.2363	GPTime	4915		TCGA_AO-A12D_C8-A131_AO-A12B_117C_W_BI_20130208_H-PM_f01_normal	0.619047	AutoRT	5869
92CPTAC_COprospective_W_VU_20160728_11CO061_f02_normal	0.598579	AutoRT	2359		21CPTAC_COprospective_W_PNNL_20170123_B5S5_f10_normal	1.96592	GPTime	4736		TCGA_AO-A12D_C8-A131_AO-A12B_117C_W_BI_20130208_H-PM_f02_normal	0.646629	AutoRT	5713
92CPTAC_COprospective_W_VU_20160728_11CO061_f03_normal	0.573545	AutoRT	2529		21CPTAC_COprospective_W_PNNL_20170123_B5S5_f11_normal	2.12589	GPTime	4907		TCGA_AO-A12D_C8-A131_AO-A12B_117C_W_BI_20130208_H-PM_f03_normal	0.62953	AutoRT	5878
92CPTAC_COprospective_W_VU_20160728_11CO061_f04_normal	0.564425	AutoRT	2289		21CPTAC_COprospective_W_PNNL_20170123_B5S5_f12_normal	1.87338	GPTime	4941		TCGA_AO-A12D_C8-A131_AO-A12B_117C_W_BI_20130208_H-PM_f04_normal	0.586086	AutoRT	5787
92CPTAC_COprospective_W_VU_20160728_11CO061_f05_normal	0.531365	AutoRT	2317							TCGA_AO-A12D_C8-A131_AO-A12B_117C_W_BI_20130208_H-PM_f05_normal	0.604901	AutoRT	6198
92CPTAC_COprospective_W_VU_20160728_11CO061_f06_normal	0.538935	AutoRT	2213							TCGA_AO-A12D_C8-A131_AO-A12B_117C_W_BI_20130208_H-PM_f06_normal	0.651787	AutoRT	5969
93CPTAC_COprospective_W_VU_20160729_11CO044_f01_normal	0.590905	AutoRT	3462							TCGA_AO-A12D_C8-A131_AO-A12B_117C_W_BI_20130208_H-PM_f07_normal	0.60398	AutoRT	6343
93CPTAC_COprospective_W_VU_20160729_11CO044_f02_normal	0.640197	AutoRT	3291							TCGA_AO-A12D_C8-A131_AO-A12B_117C_W_BI_20130208_H-PM_f08_normal	0.553287	AutoRT	6803
93CPTAC_COprospective_W_VU_20160729_11CO044_f03_normal	0.519462	AutoRT	3159							TCGA_AO-A12D_C8-A131_AO-A12B_117C_W_BI_20130208_H-PM_f09_normal	0.667449	AutoRT	6762
93CPTAC_COprospective_W_VU_20160729_11CO044_f04_normal	0.426222	AutoRT	3082							TCGA_AO-A12D_C8-A131_AO-A12B_117C_W_BI_20130208_H-PM_f10_normal	0.645739	AutoRT	6523
93CPTAC_COprospective_W_VU_20160729_11CO044_f05_normal	0.521174	AutoRT	3257							TCGA_AO-A12D_C8-A131_AO-A12B_117C_W_BI_20130208_H-PM_f11_normal	0.587172	AutoRT	6776
93CPTAC_COprospective_W_VU_20160729_11CO044_f06_normal	0.541416	AutoRT	3132							TCGA_AO-A12D_C8-A131_AO-A12B_117C_W_BI_20130208_H-PM_f12_normal	0.60109	AutoRT	6964
94CPTAC_COprospective_W_VU_20160729_05CO045_f01_normal	0.565777	AutoRT	3185							TCGA_AO-A12D_C8-A131_AO-A12B_117C_W_BI_20130208_H-PM_f13_normal	0.619383	AutoRT	6994
94CPTAC_COprospective_W_VU_20160729_05CO045_f02_normal	0.559534	AutoRT	3136							TCGA_AO-A12D_C8-A131_AO-A12B_117C_W_BI_20130208_H-PM_f14_normal	0.581454	AutoRT	6753
94CPTAC_COprospective_W_VU_20160729_05CO045_f03_normal	0.491631	AutoRT	2998							TCGA_AO-A12D_C8-A131_AO-A12B_117C_W_BI_20130208_H-PM_f15_normal	0.642093	AutoRT	6946
94CPTAC_COprospective_W_VU_20160729_05CO045_f04_normal	0.523065	AutoRT	3026							TCGA_AO-A12D_C8-A131_AO-A12B_117C_W_BI_20130208_H-PM_f16_normal	0.615515	AutoRT	6380
94CPTAC_COprospective_W_VU_20160729_05CO045_f05_normal	0.510524	AutoRT	2999							TCGA_AO-A12D_C8-A131_AO-A12B_117C_W_BI_20130208_H-PM_f17_normal	0.631002	AutoRT	6253
94CPTAC_COprospective_W_VU_20160729_05CO045_f06_normal	0.481988	AutoRT	3023							TCGA_AO-A12D_C8-A131_AO-A12B_117C_W_BI_20130208_H-PM_f18_normal	0.573874	AutoRT	6388
97CPTAC_COprospective_W_VU_20160801_11CO021_f01_normal	0.488543	AutoRT	2413							TCGA_AO-A12D_C8-A131_AO-A12B_117C_W_BI_20130208_H-PM_f19_normal	0.615805	AutoRT	6385
97CPTAC_COprospective_W_VU_20160801_11CO021_f02_normal	0.551225	AutoRT	2273							TCGA_AO-A12D_C8-A131_AO-A12B_117C_W_BI_20130208_H-PM_f20_normal	0.556421	AutoRT	6366
97CPTAC_COprospective_W_VU_20160801_11CO021_f03_normal	0.456548	AutoRT	2450							TCGA_AO-A12D_C8-A131_AO-A12B_117C_W_BI_20130208_H-PM_f21_normal	0.607112	AutoRT	5794
97CPTAC_COprospective_W_VU_20160801_11CO021_f04_normal	0.468637	AutoRT	2394							TCGA_AO-A12D_C8-A131_AO-A12B_117C_W_BI_20130208_H-PM_f22_normal	0.647616	AutoRT	5605
97CPTAC_COprospective_W_VU_20160801_11CO021_f05_normal	0.592275	AutoRT	2473							TCGA_AO-A12D_C8-A131_AO-A12B_117C_W_BI_20130208_H-PM_f23_normal	0.621378	AutoRT	5640
97CPTAC_COprospective_W_VU_20160801_11CO021_f06_normal	0.519501	AutoRT	2490							TCGA_AO-A12D_C8-A131_AO-A12B_117C_W_BI_20130208_H-PM_f24_normal	0.656673	AutoRT	5644
98CPTAC_COprospective_W_VU_20160804_11CO047_f01_normal	0.603592	AutoRT	2466							TCGA_AO-A12D_C8-A131_AO-A12B_117C_W_BI_20130208_H-PM_fA_normal	0.607235	AutoRT	894
98CPTAC_COprospective_W_VU_20160804_11CO047_f02_normal	0.543729	AutoRT	2438							TCGA_AO-A12E_A8-A06N_A2-A0T1_117C_W_BI_20130909_H-PM_f01_normal	0.661082	AutoRT	4999
98CPTAC_COprospective_W_VU_20160804_11CO047_f03_normal	0.531718	AutoRT	2472							TCGA_AO-A12E_A8-A06N_A2-A0T1_117C_W_BI_20130909_H-PM_f02_normal	0.69147	AutoRT	5203
98CPTAC_COprospective_W_VU_20160804_11CO047_f04_normal	0.525138	AutoRT	2231							TCGA_AO-A12E_A8-A06N_A2-A0T1_117C_W_BI_20130909_H-PM_f03_normal	0.706323	AutoRT	4658
98CPTAC_COprospective_W_VU_20160804_11CO047_f05_normal	0.485127	AutoRT	2337							TCGA_AO-A12E_A8-A06N_A2-A0T1_117C_W_BI_20130909_H-PM_f04_normal	0.733727	AutoRT	5286
98CPTAC_COprospective_W_VU_20160804_11CO047_f06_normal	0.487817	AutoRT	2268							TCGA_AO-A12E_A8-A06N_A2-A0T1_117C_W_BI_20130909_H-PM_f05_normal	0.74196	AutoRT	5772
99CPTAC_COprospective_W_VU_20160801_11CO022_f01_normal	0.587327	AutoRT	2238							TCGA_AO-A12E_A8-A06N_A2-A0T1_117C_W_BI_20130909_H-PM_f06_normal	0.655572	AutoRT	5348
99CPTAC_COprospective_W_VU_20160801_11CO022_f02_normal	0.479253	AutoRT	2363							TCGA_AO-A12E_A8-A06N_A2-A0T1_117C_W_BI_20130909_H-PM_f07_normal	0.634641	AutoRT	6085
99CPTAC_COprospective_W_VU_20160801_11CO022_f03_normal	0.489603	AutoRT	2360							TCGA_AO-A12E_A8-A06N_A2-A0T1_117C_W_BI_20130909_H-PM_f08_normal	0.640616	AutoRT	6253
99CPTAC_COprospective_W_VU_20160801_11CO022_f04_normal	0.558207	AutoRT	2314							TCGA_AO-A12E_A8-A06N_A2-A0T1_117C_W_BI_20130909_H-PM_f09_normal	0.648732	AutoRT	6046
99CPTAC_COprospective_W_VU_20160801_11CO022_f05_normal	0.483004	AutoRT	2389							TCGA_AO-A12E_A8-A06N_A2-A0T1_117C_W_BI_20130909_H-PM_f10_normal	0.64928	AutoRT	5877
99CPTAC_COprospective_W_VU_20160801_11CO022_f06_normal	0.496294	AutoRT	2221							TCGA_AO-A12E_A8-A06N_A2-A0T1_117C_W_BI_20130909_H-PM_f11_normal	0.641132	AutoRT	6060
01CPTAC_COprospective_W_VU_20150901_01CO006_f01_normal	2.5912	GPTime	4362							TCGA_AO-A12E_A8-A06N_A2-A0T1_117C_W_BI_20130909_H-PM_f12_normal	0.727921	AutoRT	6545
01CPTAC_COprospective_W_VU_20150901_01CO006_f02_normal	2.25412	GPTime	4168							TCGA_AO-A12E_A8-A06N_A2-A0T1_117C_W_BI_20130909_H-PM_f13_normal	0.623548	AutoRT	6106
01CPTAC_COprospective_W_VU_20150901_01CO006_f03_normal	2.438	GPTime	4183							TCGA_AO-A12E_A8-A06N_A2-A0T1_117C_W_BI_20130909_H-PM_f14_normal	0.684852	AutoRT	6418
01CPTAC_COprospective_W_VU_20150901_01CO006_f04_normal	2.45297	GPTime	4145							TCGA_AO-A12E_A8-A06N_A2-A0T1_117C_W_BI_20130909_H-PM_f15_normal	0.629852	AutoRT	6161
01CPTAC_COprospective_W_VU_20150901_01CO006_f05_normal	2.4386	GPTime	4344							TCGA_AO-A12E_A8-A06N_A2-A0T1_117C_W_BI_20130909_H-PM_f16_normal	0.659401	AutoRT	5283
01CPTAC_COprospective_W_VU_20150901_01CO006_f06_normal	2.67732	GPTime	4162							TCGA_AO-A12E_A8-A06N_A2-A0T1_117C_W_BI_20130909_H-PM_f17_normal	1.18695	AutoRT	3126
02CPTAC_COprospective_W_VU_20150624_01CO008_f01_normal	2.61867	GPTime	2563							TCGA_AO-A12E_A8-A06N_A2-A0T1_117C_W_BI_20130909_H-PM_f18_normal	0.620171	AutoRT	5355
02CPTAC_COprospective_W_VU_20150624_01CO008_f02_normal	2.7282	GPTime	2357							TCGA_AO-A12E_A8-A06N_A2-A0T1_117C_W_BI_20130909_H-PM_f19_normal	0.578716	AutoRT	5501
02CPTAC_COprospective_W_VU_20150624_01CO008_f03_normal	2.48547	GPTime	2274							TCGA_AO-A12E_A8-A06N_A2-A0T1_117C_W_BI_20130909_H-PM_f20_normal	0.651524	AutoRT	4913
02CPTAC_COprospective_W_VU_20150624_01CO008_f04_normal	2.46228	GPTime	2256							TCGA_AO-A12E_A8-A06N_A2-A0T1_117C_W_BI_20130909_H-PM_f21_normal	0.795678	AutoRT	4690
02CPTAC_COprospective_W_VU_20150624_01CO008_f05_normal	2.74094	GPTime	2416							TCGA_AO-A12E_A8-A06N_A2-A0T1_117C_W_BI_20130909_H-PM_f22_normal	0.749834	AutoRT	5479
02CPTAC_COprospective_W_VU_20150624_01CO008_f06_normal	2.70789	GPTime	2334							TCGA_AO-A12E_A8-A06N_A2-A0T1_117C_W_BI_20130909_H-PM_f23_normal	0.624824	AutoRT	5269
04CPTAC_COprospective_W_VU_20150915_05CO006_f01_normal	2.16175	GPTime	3174							TCGA_AO-A12E_A8-A06N_A2-A0T1_117C_W_BI_20130909_H-PM_f24_normal	0.594468	AutoRT	4821
04CPTAC_COprospective_W_VU_20150915_05CO006_f02_normal	2.059	GPTime	3222							TCGA_AO-A12E_A8-A06N_A2-A0T1_117C_W_BI_20130909_H-PM_fA_normal	0.65576	AutoRT	1639
04CPTAC_COprospective_W_VU_20150915_05CO006_f03_normal	2.14264	GPTime	3598							TCGA_AR-A0TR_AO-A03O_BH-A18R_117C_W_BI_20130825_H-PM_f01_normal	0.646172	AutoRT	6319
04CPTAC_COprospective_W_VU_20150915_05CO006_f04_normal	1.86202	GPTime	3006							TCGA_AR-A0TR_AO-A03O_BH-A18R_117C_W_BI_20130825_H-PM_f02_normal	0.567584	AutoRT	6487
04CPTAC_COprospective_W_VU_20150915_05CO006_f05_normal	1.9018	GPTime	3363							TCGA_AR-A0TR_AO-A03O_BH-A18R_117C_W_BI_20130825_H-PM_f03_normal	0.667372	AutoRT	6628
04CPTAC_COprospective_W_VU_20150915_05CO006_f06_normal	2.37623	GPTime	3439							TCGA_AR-A0TR_AO-A03O_BH-A18R_117C_W_BI_20130825_H-PM_f04_normal	0.662779	AutoRT	6418
07CPTAC_COprospective_W_VU_20150915_05CO015_f01_normal	2.02024	GPTime	3467							TCGA_AR-A0TR_AO-A03O_BH-A18R_117C_W_BI_20130825_H-PM_f05_normal	0.667336	AutoRT	7157
07CPTAC_COprospective_W_VU_20150915_05CO015_f02_normal	2.6606	GPTime	3354							TCGA_AR-A0TR_AO-A03O_BH-A18R_117C_W_BI_20130825_H-PM_f06_normal	0.648602	AutoRT	6868
07CPTAC_COprospective_W_VU_20150915_05CO015_f03_normal	2.19839	GPTime	3119							TCGA_AR-A0TR_AO-A03O_BH-A18R_117C_W_BI_20130825_H-PM_f07_normal	0.557454	AutoRT	7240
07CPTAC_COprospective_W_VU_20150915_05CO015_f04_normal	2.16588	GPTime	3163							TCGA_AR-A0TR_AO-A03O_BH-A18R_117C_W_BI_20130825_H-PM_f08_normal	0.667828	AutoRT	7431
07CPTAC_COprospective_W_VU_20150915_05CO015_f05_normal	2.51565	GPTime	3351							TCGA_AR-A0TR_AO-A03O_BH-A18R_117C_W_BI_20130825_H-PM_f09_normal	0.629503	AutoRT	7518
07CPTAC_COprospective_W_VU_20150915_05CO015_f06_normal	2.07472	GPTime	3245							TCGA_AR-A0TR_AO-A03O_BH-A18R_117C_W_BI_20130825_H-PM_f10_normal	0.584963	AutoRT	7375
08CPTAC_COprospective_W_VU_20150327_05CO020_f04_normal	2.64921	GPTime	3065							TCGA_AR-A0TR_AO-A03O_BH-A18R_117C_W_BI_20130825_H-PM_f11_normal	0.64282	AutoRT	7702
08CPTAC_COprospective_W_VU_20150928_05CO020_f01_normal	2.50361	GPTime	3554							TCGA_AR-A0TR_AO-A03O_BH-A18R_117C_W_BI_20130825_H-PM_f12_normal	0.616181	AutoRT	7836
08CPTAC_COprospective_W_VU_20150928_05CO020_f02_normal	2.53084	GPTime	3466							TCGA_AR-A0TR_AO-A03O_BH-A18R_117C_W_BI_20130825_H-PM_f13_normal	0.63898	AutoRT	7546
08CPTAC_COprospective_W_VU_20150928_05CO020_f03_normal	2.71557	GPTime	3369							TCGA_AR-A0TR_AO-A03O_BH-A18R_117C_W_BI_20130825_H-PM_f14_normal	0.569399	AutoRT	7750
08CPTAC_COprospective_W_VU_20150928_05CO020_f05_normal	2.60464	GPTime	3480							TCGA_AR-A0TR_AO-A03O_BH-A18R_117C_W_BI_20130825_H-PM_f15_normal	0.639806	AutoRT	7622
08CPTAC_COprospective_W_VU_20150928_05CO020_f06_normal	2.75299	GPTime	3487							TCGA_AR-A0TR_AO-A03O_BH-A18R_117C_W_BI_20130825_H-PM_f16_normal	0.63117	AutoRT	7014
09CPTAC_COprospective_W_VU_20150928_05CO028_f01_normal	2.3487	GPTime	3892							TCGA_AR-A0TR_AO-A03O_BH-A18R_117C_W_BI_20130825_H-PM_f17_normal	0.593268	AutoRT	7164
09CPTAC_COprospective_W_VU_20150928_05CO028_f02_normal	2.4834	GPTime	3930							TCGA_AR-A0TR_AO-A03O_BH-A18R_117C_W_BI_20130825_H-PM_f18_normal	0.60475	AutoRT	7264
09CPTAC_COprospective_W_VU_20150928_05CO028_f03_normal	2.52277	GPTime	3372							TCGA_AR-A0TR_AO-A03O_BH-A18R_117C_W_BI_20130825_H-PM_f19_normal	0.60346	AutoRT	7321
09CPTAC_COprospective_W_VU_20150928_05CO028_f04_normal	2.26915	GPTime	3152							TCGA_AR-A0TR_AO-A03O_BH-A18R_117C_W_BI_20130825_H-PM_f20_normal	0.590745	AutoRT	7121
09CPTAC_COprospective_W_VU_20150928_05CO028_f05_normal	2.45566	GPTime	3749							TCGA_AR-A0TR_AO-A03O_BH-A18R_117C_W_BI_20130825_H-PM_f21_normal	0.662379	AutoRT	6624
09CPTAC_COprospective_W_VU_20150928_05CO028_f06_normal	2.27772	GPTime	3904							TCGA_AR-A0TR_AO-A03O_BH-A18R_117C_W_BI_20130825_H-PM_f22_normal	0.602686	AutoRT	6736
100CPTAC_COprospective_W_VU_20160806_09CO014_f01_normal	1.94398	GPTime	2501							TCGA_AR-A0TR_AO-A03O_BH-A18R_117C_W_BI_20130825_H-PM_f23_normal	0.646285	AutoRT	6723
100CPTAC_COprospective_W_VU_20160806_09CO014_f02_normal	2.30197	GPTime	2624							TCGA_AR-A0TR_AO-A03O_BH-A18R_117C_W_BI_20130825_H-PM_f24_normal	0.607991	AutoRT	6646
100CPTAC_COprospective_W_VU_20160806_09CO014_f03_normal	2.08578	GPTime	2466							TCGA_AR-A0TR_AO-A03O_BH-A18R_117C_W_BI_20130825_H-PM_fA_normal	0.718501	AutoRT	1733
100CPTAC_COprospective_W_VU_20160806_09CO014_f04_normal	2.17754	GPTime	2296							TCGA_AR-A0TT_AR-A1AQ_AO-A12B_117C_W_BI_20131022_H-PM_f01_normal	0.60586	AutoRT	6560
100CPTAC_COprospective_W_VU_20160806_09CO014_f05_normal	2.41099	GPTime	2573							TCGA_AR-A0TT_AR-A1AQ_AO-A12B_117C_W_BI_20131022_H-PM_f02_normal	0.71622	AutoRT	6048
100CPTAC_COprospective_W_VU_20160806_09CO014_f06_normal	2.17047	GPTime	2572							TCGA_AR-A0TT_AR-A1AQ_AO-A12B_117C_W_BI_20131022_H-PM_f03_normal	0.60742	AutoRT	6421
101CPTAC_COprospective_W_VU_20160806_09CO015_f01_normal	2.43805	GPTime	2438							TCGA_AR-A0TT_AR-A1AQ_AO-A12B_117C_W_BI_20131022_H-PM_f04_normal	0.602313	AutoRT	6494
101CPTAC_COprospective_W_VU_20160806_09CO015_f02_normal	2.09488	GPTime	2557							TCGA_AR-A0TT_AR-A1AQ_AO-A12B_117C_W_BI_20131022_H-PM_f05_normal	0.666296	AutoRT	6737
101CPTAC_COprospective_W_VU_20160806_09CO015_f03_normal	2.27403	GPTime	2578							TCGA_AR-A0TT_AR-A1AQ_AO-A12B_117C_W_BI_20131022_H-PM_f06_normal	0.618239	AutoRT	6717
101CPTAC_COprospective_W_VU_20160806_09CO015_f04_normal	2.35419	GPTime	2423							TCGA_AR-A0TT_AR-A1AQ_AO-A12B_117C_W_BI_20131022_H-PM_f07_normal	0.649262	AutoRT	6838
101CPTAC_COprospective_W_VU_20160806_09CO015_f05_normal	2.20322	GPTime	2496							TCGA_AR-A0TT_AR-A1AQ_AO-A12B_117C_W_BI_20131022_H-PM_f08_normal	0.647568	AutoRT	7221
101CPTAC_COprospective_W_VU_20160806_09CO015_f06_normal	2.39557	GPTime	2331							TCGA_AR-A0TT_AR-A1AQ_AO-A12B_117C_W_BI_20131022_H-PM_f09_normal	0.654432	AutoRT	7238
102CPTAC_COprospective_W_VU_20160806_09CO018_f01_normal	2.45239	GPTime	1863							TCGA_AR-A0TT_AR-A1AQ_AO-A12B_117C_W_BI_20131022_H-PM_f10_normal	0.627457	AutoRT	7182
102CPTAC_COprospective_W_VU_20160806_09CO018_f02_normal	2.53961	GPTime	1915							TCGA_AR-A0TT_AR-A1AQ_AO-A12B_117C_W_BI_20131022_H-PM_f11_normal	0.585966	AutoRT	7081
102CPTAC_COprospective_W_VU_20160806_09CO018_f03_normal	2.41485	GPTime	1816							TCGA_AR-A0TT_AR-A1AQ_AO-A12B_117C_W_BI_20131022_H-PM_f12_normal	0.589655	AutoRT	7241
102CPTAC_COprospective_W_VU_20160806_09CO018_f04_normal	2.21505	GPTime	1722							TCGA_AR-A0TT_AR-A1AQ_AO-A12B_117C_W_BI_20131022_H-PM_f13_normal	0.633385	AutoRT	7200
103CPTAC_COprospective_W_VU_20160808_09CO019_f01_normal	2.60626	GPTime	1674							TCGA_AR-A0TT_AR-A1AQ_AO-A12B_117C_W_BI_20131022_H-PM_f14_normal	0.64662	AutoRT	6977
103CPTAC_COprospective_W_VU_20160808_09CO019_f02_normal	2.26864	GPTime	1632							TCGA_AR-A0TT_AR-A1AQ_AO-A12B_117C_W_BI_20131022_H-PM_f15_normal	0.567168	AutoRT	7076
103CPTAC_COprospective_W_VU_20160808_09CO019_f03_normal	2.41901	GPTime	1459							TCGA_AR-A0TT_AR-A1AQ_AO-A12B_117C_W_BI_20131022_H-PM_f16_normal	0.650691	AutoRT	6785
103CPTAC_COprospective_W_VU_20160808_09CO019_f04_normal	2.26148	GPTime	1496							TCGA_AR-A0TT_AR-A1AQ_AO-A12B_117C_W_BI_20131022_H-PM_f17_normal	0.654024	AutoRT	6689
103CPTAC_COprospective_W_VU_20160808_09CO019_f05_normal	2.25441	GPTime	1516							TCGA_AR-A0TT_AR-A1AQ_AO-A12B_117C_W_BI_20131022_H-PM_f18_normal	0.607497	AutoRT	6680
103CPTAC_COprospective_W_VU_20160808_09CO019_f06_normal	2.34141	GPTime	1521							TCGA_AR-A0TT_AR-A1AQ_AO-A12B_117C_W_BI_20131022_H-PM_f19_normal	0.576861	AutoRT	6593
10CPTAC_COprospective_W_VU_20151002_05CO029_f01_normal	2.18992	GPTime	4348							TCGA_AR-A0TT_AR-A1AQ_AO-A12B_117C_W_BI_20131022_H-PM_f20_normal	0.56146	AutoRT	6639
10CPTAC_COprospective_W_VU_20151002_05CO029_f02_normal	2.29527	GPTime	4386							TCGA_AR-A0TT_AR-A1AQ_AO-A12B_117C_W_BI_20131022_H-PM_f21_normal	0.606817	AutoRT	6245
10CPTAC_COprospective_W_VU_20151002_05CO029_f03_normal	2.2003	GPTime	4192							TCGA_AR-A0TT_AR-A1AQ_AO-A12B_117C_W_BI_20131022_H-PM_f22_normal	0.623082	AutoRT	6327
10CPTAC_COprospective_W_VU_20151002_05CO029_f04_normal	2.56635	GPTime	3823							TCGA_AR-A0TT_AR-A1AQ_AO-A12B_117C_W_BI_20131022_H-PM_f23_normal	0.611646	AutoRT	6187
10CPTAC_COprospective_W_VU_20151002_05CO029_f05_normal	2.32461	GPTime	4304							TCGA_AR-A0TT_AR-A1AQ_AO-A12B_117C_W_BI_20131022_H-PM_f24_normal	0.551563	AutoRT	6219
10CPTAC_COprospective_W_VU_20151002_05CO029_f06_normal	2.36394	GPTime	4338							TCGA_AR-A0TT_AR-A1AQ_AO-A12B_117C_W_BI_20131022_H-PM_fA_normal	0.665596	AutoRT	1489
11CPTAC_COprospective_W_VU_20151002_05CO032_f01_normal	2.4535	GPTime	3366							TCGA_AR-A0TV_C8-A12Z_AO-A0JJ_117C_W_BI_20130730_H-PM_f01_normal	0.701593	AutoRT	6092
11CPTAC_COprospective_W_VU_20151002_05CO032_f02_normal	2.30323	GPTime	2295							TCGA_AR-A0TV_C8-A12Z_AO-A0JJ_117C_W_BI_20130730_H-PM_f02_normal	0.634399	AutoRT	5846
11CPTAC_COprospective_W_VU_20151002_05CO032_f04_normal	2.24	GPTime	3344							TCGA_AR-A0TV_C8-A12Z_AO-A0JJ_117C_W_BI_20130730_H-PM_f03_normal	0.601012	AutoRT	6064
11CPTAC_COprospective_W_VU_20151002_05CO032_f05_normal	2.19726	GPTime	2878							TCGA_AR-A0TV_C8-A12Z_AO-A0JJ_117C_W_BI_20130730_H-PM_f04_normal	0.668346	AutoRT	6318
11CPTAC_COprospective_W_VU_20151002_05CO032_f06_normal	2.70483	GPTime	3326							TCGA_AR-A0TV_C8-A12Z_AO-A0JJ_117C_W_BI_20130730_H-PM_f05_normal	0.585677	AutoRT	6915
12CPTAC_COprospective_W_VU_20151016_05CO033_f01_normal	2.41962	GPTime	2810							TCGA_AR-A0TV_C8-A12Z_AO-A0JJ_117C_W_BI_20130730_H-PM_f06_normal	0.662044	AutoRT	6128
12CPTAC_COprospective_W_VU_20151016_05CO033_f02_normal	2.54753	GPTime	2904							TCGA_AR-A0TV_C8-A12Z_AO-A0JJ_117C_W_BI_20130730_H-PM_f07_normal	0.624133	AutoRT	6612
12CPTAC_COprospective_W_VU_20151016_05CO033_f03_normal	2.29456	GPTime	2739							TCGA_AR-A0TV_C8-A12Z_AO-A0JJ_117C_W_BI_20130730_H-PM_f08_normal	0.667401	AutoRT	7121
12CPTAC_COprospective_W_VU_20151016_05CO033_f04_normal	2.10758	GPTime	2520							TCGA_AR-A0TV_C8-A12Z_AO-A0JJ_117C_W_BI_20130730_H-PM_f09_normal	0.60669	AutoRT	7015
12CPTAC_COprospective_W_VU_20151016_05CO033_f05_normal	2.18145	GPTime	2805							TCGA_AR-A0TV_C8-A12Z_AO-A0JJ_117C_W_BI_20130730_H-PM_f10_normal	0.592554	AutoRT	6642
12CPTAC_COprospective_W_VU_20151016_05CO033_f06_normal	2.33846	GPTime	2743							TCGA_AR-A0TV_C8-A12Z_AO-A0JJ_117C_W_BI_20130730_H-PM_f11_normal	0.614411	AutoRT	6820
13CPTAC_COprospective_W_VU_20151030_06CO001_f01_normal	2.26589	GPTime	3461							TCGA_AR-A0TV_C8-A12Z_AO-A0JJ_117C_W_BI_20130730_H-PM_f12_normal	0.630496	AutoRT	7033
13CPTAC_COprospective_W_VU_20151030_06CO001_f02_normal	2.22714	GPTime	3620							TCGA_AR-A0TV_C8-A12Z_AO-A0JJ_117C_W_BI_20130730_H-PM_f13_normal	0.657906	AutoRT	7119
13CPTAC_COprospective_W_VU_20151030_06CO001_f03_normal	2.19445	GPTime	3511							TCGA_AR-A0TV_C8-A12Z_AO-A0JJ_117C_W_BI_20130730_H-PM_f14_normal	0.646819	AutoRT	6694
13CPTAC_COprospective_W_VU_20151030_06CO001_f04_normal	2.2245	GPTime	3346							TCGA_AR-A0TV_C8-A12Z_AO-A0JJ_117C_W_BI_20130730_H-PM_f15_normal	0.73499	AutoRT	6973
13CPTAC_COprospective_W_VU_20151030_06CO001_f05_normal	2.17205	GPTime	3591							TCGA_AR-A0TV_C8-A12Z_AO-A0JJ_117C_W_BI_20130730_H-PM_f16_normal	0.802398	AutoRT	6404
13CPTAC_COprospective_W_VU_20151030_06CO001_f06_normal	2.31715	GPTime	3564							TCGA_AR-A0TV_C8-A12Z_AO-A0JJ_117C_W_BI_20130730_H-PM_f17_normal	0.650292	AutoRT	6273
14CPTAC_COprospective_W_VU_20151030_06CO002_f01_normal	2.56771	GPTime	2142							TCGA_AR-A0TV_C8-A12Z_AO-A0JJ_117C_W_BI_20130730_H-PM_f18_normal	0.651987	AutoRT	6599
14CPTAC_COprospective_W_VU_20151030_06CO002_f02_normal	2.19675	GPTime	2132							TCGA_AR-A0TV_C8-A12Z_AO-A0JJ_117C_W_BI_20130730_H-PM_f19_normal	0.623224	AutoRT	6940
14CPTAC_COprospective_W_VU_20151030_06CO002_f03_normal	2.40762	GPTime	2265							TCGA_AR-A0TV_C8-A12Z_AO-A0JJ_117C_W_BI_20130730_H-PM_f20_normal	0.645212	AutoRT	6622
14CPTAC_COprospective_W_VU_20151030_06CO002_f04_normal	2.28462	GPTime	1892							TCGA_AR-A0TV_C8-A12Z_AO-A0JJ_117C_W_BI_20130730_H-PM_f21_normal	0.607417	AutoRT	6186
14CPTAC_COprospective_W_VU_20151030_06CO002_f05_normal	2.40961	GPTime	2223							TCGA_AR-A0TV_C8-A12Z_AO-A0JJ_117C_W_BI_20130730_H-PM_f22_normal	0.623143	AutoRT	6420
14CPTAC_COprospective_W_VU_20151030_06CO002_f06_normal	2.54846	GPTime	2223							TCGA_AR-A0TV_C8-A12Z_AO-A0JJ_117C_W_BI_20130730_H-PM_f23_normal	0.61542	AutoRT	6495
15CPTAC_COprospective_W_VU_20151102_09CO005_f01_normal	2.20215	GPTime	2774							TCGA_AR-A0TV_C8-A12Z_AO-A0JJ_117C_W_BI_20130730_H-PM_f24_normal	0.688925	AutoRT	6462
15CPTAC_COprospective_W_VU_20151102_09CO005_f02_normal	2.35869	GPTime	2934							TCGA_AR-A0TV_C8-A12Z_AO-A0JJ_117C_W_BI_20130730_H-PM_fA_normal	0.63245	AutoRT	1719
15CPTAC_COprospective_W_VU_20151102_09CO005_f03_normal	2.27631	GPTime	2756							TCGA_AR-A0TY_AR-A0U4_BH-A0HP_117C_W_BI_20130408_H-JQ_f01_normal	0.658885	AutoRT	4725
15CPTAC_COprospective_W_VU_20151102_09CO005_f04_normal	2.15079	GPTime	2507							TCGA_AR-A0TY_AR-A0U4_BH-A0HP_117C_W_BI_20130408_H-JQ_f02_normal	0.64839	AutoRT	4974
15CPTAC_COprospective_W_VU_20151102_09CO005_f05_normal	2.60472	GPTime	2970							TCGA_AR-A0TY_AR-A0U4_BH-A0HP_117C_W_BI_20130408_H-JQ_f03_normal	0.62701	AutoRT	5235
15CPTAC_COprospective_W_VU_20151102_09CO005_f06_normal	2.34813	GPTime	2899							TCGA_AR-A0TY_AR-A0U4_BH-A0HP_117C_W_BI_20130408_H-JQ_f04_normal	0.630679	AutoRT	5091
16CPTAC_COprospective_W_VU_20151102_09CO006_f01_normal	2.58216	GPTime	2898							TCGA_AR-A0TY_AR-A0U4_BH-A0HP_117C_W_BI_20130408_H-JQ_f05_normal	0.7238	AutoRT	5668
16CPTAC_COprospective_W_VU_20151102_09CO006_f02_normal	2.33935	GPTime	2427							TCGA_AR-A0TY_AR-A0U4_BH-A0HP_117C_W_BI_20130408_H-JQ_f06_normal	0.656506	AutoRT	5293
16CPTAC_COprospective_W_VU_20151102_09CO006_f03_normal	2.23412	GPTime	2542							TCGA_AR-A0TY_AR-A0U4_BH-A0HP_117C_W_BI_20130408_H-JQ_f07_normal	0.604035	AutoRT	5859
16CPTAC_COprospective_W_VU_20151102_09CO006_f04_normal	2.25396	GPTime	2717							TCGA_AR-A0TY_AR-A0U4_BH-A0HP_117C_W_BI_20130408_H-JQ_f08_normal	0.628919	AutoRT	6109
16CPTAC_COprospective_W_VU_20151102_09CO006_f05_normal	2.46761	GPTime	2728							TCGA_AR-A0TY_AR-A0U4_BH-A0HP_117C_W_BI_20130408_H-JQ_f09_normal	0.604131	AutoRT	5613
16CPTAC_COprospective_W_VU_20151102_09CO006_f06_normal	2.53354	GPTime	2742							TCGA_AR-A0TY_AR-A0U4_BH-A0HP_117C_W_BI_20130408_H-JQ_f10_normal	0.661174	AutoRT	5601
17CPTAC_COprospective_W_VU_20150807_09CO008_f01_normal	2.46371	GPTime	2100							TCGA_AR-A0TY_AR-A0U4_BH-A0HP_117C_W_BI_20130408_H-JQ_f11_normal	0.68924	AutoRT	5795
17CPTAC_COprospective_W_VU_20150807_09CO008_f02_normal	2.52792	GPTime	2381							TCGA_AR-A0TY_AR-A0U4_BH-A0HP_117C_W_BI_20130408_H-JQ_f12_normal	0.582278	AutoRT	6098
17CPTAC_COprospective_W_VU_20150807_09CO008_f03_normal	2.45236	GPTime	2682							TCGA_AR-A0TY_AR-A0U4_BH-A0HP_117C_W_BI_20130408_H-JQ_f13_normal	0.587359	AutoRT	5683
17CPTAC_COprospective_W_VU_20150807_09CO008_f04_normal	2.54129	GPTime	2442							TCGA_AR-A0TY_AR-A0U4_BH-A0HP_117C_W_BI_20130408_H-JQ_f14_normal	0.639418	AutoRT	5961
17CPTAC_COprospective_W_VU_20150807_09CO008_f05_normal	2.15449	GPTime	2297							TCGA_AR-A0TY_AR-A0U4_BH-A0HP_117C_W_BI_20130408_H-JQ_f15_normal	0.631315	AutoRT	5964
17CPTAC_COprospective_W_VU_20150807_09CO008_f06_normal	2.86573	GPTime	1866							TCGA_AR-A0TY_AR-A0U4_BH-A0HP_117C_W_BI_20130408_H-JQ_f16_normal	0.600777	AutoRT	5445
20CPTAC_COprospective_W_VU_20151112_20CO001_f01_normal	2.33499	GPTime	2684							TCGA_AR-A0TY_AR-A0U4_BH-A0HP_117C_W_BI_20130408_H-JQ_f17_normal	0.633617	AutoRT	5573
20CPTAC_COprospective_W_VU_20151112_20CO001_f02_normal	2.63885	GPTime	2763							TCGA_AR-A0TY_AR-A0U4_BH-A0HP_117C_W_BI_20130408_H-JQ_f18_normal	0.540844	AutoRT	5603
20CPTAC_COprospective_W_VU_20151112_20CO001_f03_normal	2.11353	GPTime	2724							TCGA_AR-A0TY_AR-A0U4_BH-A0HP_117C_W_BI_20130408_H-JQ_f19_normal	0.598119	AutoRT	5553
20CPTAC_COprospective_W_VU_20151112_20CO001_f04_normal	2.58017	GPTime	2615							TCGA_AR-A0TY_AR-A0U4_BH-A0HP_117C_W_BI_20130408_H-JQ_f20_normal	0.600946	AutoRT	5283
20CPTAC_COprospective_W_VU_20151112_20CO001_f05_normal	2.09381	GPTime	2384							TCGA_AR-A0TY_AR-A0U4_BH-A0HP_117C_W_BI_20130408_H-JQ_f21_normal	0.655705	AutoRT	4986
20CPTAC_COprospective_W_VU_20151112_20CO001_f06_normal	2.58608	GPTime	2387							TCGA_AR-A0TY_AR-A0U4_BH-A0HP_117C_W_BI_20130408_H-JQ_f22_normal	0.618434	AutoRT	5279
21CPTAC_COprospective_W_VU_20151112_20CO003_f01_normal	2.72505	GPTime	2564							TCGA_AR-A0TY_AR-A0U4_BH-A0HP_117C_W_BI_20130408_H-JQ_f23_normal	0.580034	AutoRT	5151
21CPTAC_COprospective_W_VU_20151112_20CO003_f02_normal	2.16721	GPTime	2668							TCGA_AR-A0TY_AR-A0U4_BH-A0HP_117C_W_BI_20130408_H-JQ_f24_normal	0.614459	AutoRT	4914
21CPTAC_COprospective_W_VU_20151112_20CO003_f03_normal	2.18651	GPTime	2592							TCGA_AR-A0TY_AR-A0U4_BH-A0HP_117C_W_BI_20130408_H-JQ_fA_normal	0.578225	AutoRT	1404
21CPTAC_COprospective_W_VU_20151112_20CO003_f04_normal	2.57934	GPTime	2455							TCGA_AR-A1AP_AN-A0FK_AO-A0J6_117C_W_BI_20130517_H-PM_f01_normal	0.643107	AutoRT	5818
21CPTAC_COprospective_W_VU_20151112_20CO003_f05_normal	2.22309	GPTime	2495							TCGA_AR-A1AP_AN-A0FK_AO-A0J6_117C_W_BI_20130517_H-PM_f02_normal	0.642357	AutoRT	5867
21CPTAC_COprospective_W_VU_20151112_20CO003_f06_normal	2.21775	GPTime	2493							TCGA_AR-A1AP_AN-A0FK_AO-A0J6_117C_W_BI_20130517_H-PM_f03_normal	0.631907	AutoRT	6252
22CPTAC_COprospective_W_VU_20150202_05CO002_f01_normal	3.03632	GPTime	3767							TCGA_AR-A1AP_AN-A0FK_AO-A0J6_117C_W_BI_20130517_H-PM_f04_normal	0.613214	AutoRT	6216
22CPTAC_COprospective_W_VU_20150202_05CO002_f02_normal	2.55638	GPTime	3831							TCGA_AR-A1AP_AN-A0FK_AO-A0J6_117C_W_BI_20130517_H-PM_f05_normal	0.640802	AutoRT	6513
22CPTAC_COprospective_W_VU_20150202_05CO002_f03_normal	2.66612	GPTime	3524							TCGA_AR-A1AP_AN-A0FK_AO-A0J6_117C_W_BI_20130517_H-PM_f06_normal	0.637956	AutoRT	6244
22CPTAC_COprospective_W_VU_20150202_05CO002_f04_normal	2.71374	GPTime	3403							TCGA_AR-A1AP_AN-A0FK_AO-A0J6_117C_W_BI_20130517_H-PM_f07_normal	0.591091	AutoRT	7004
22CPTAC_COprospective_W_VU_20150202_05CO002_f05_normal	2.33473	GPTime	3730							TCGA_AR-A1AP_AN-A0FK_AO-A0J6_117C_W_BI_20130517_H-PM_f08_normal	0.639291	AutoRT	7052
22CPTAC_COprospective_W_VU_20150202_05CO002_f06_normal	2.51081	GPTime	3571							TCGA_AR-A1AP_AN-A0FK_AO-A0J6_117C_W_BI_20130517_H-PM_f09_normal	0.695503	AutoRT	6596
23CPTAC_COprospective_W_VU_20150215_01CO005_f01_normal	2.04576	GPTime	2349							TCGA_AR-A1AP_AN-A0FK_AO-A0J6_117C_W_BI_20130517_H-PM_f10_normal	0.718745	AutoRT	6586
23CPTAC_COprospective_W_VU_20150215_01CO005_f02_normal	2.2437	GPTime	2426							TCGA_AR-A1AP_AN-A0FK_AO-A0J6_117C_W_BI_20130517_H-PM_f11_normal	0.594299	AutoRT	6811
23CPTAC_COprospective_W_VU_20150215_01CO005_f03_normal	2.29252	GPTime	2360							TCGA_AR-A1AP_AN-A0FK_AO-A0J6_117C_W_BI_20130517_H-PM_f12_normal	0.618923	AutoRT	7286
23CPTAC_COprospective_W_VU_20150215_01CO005_f04_normal	2.15817	GPTime	2320							TCGA_AR-A1AP_AN-A0FK_AO-A0J6_117C_W_BI_20130517_H-PM_f13_normal	0.674246	AutoRT	6706
23CPTAC_COprospective_W_VU_20150215_01CO005_f05_normal	2.25636	GPTime	2466							TCGA_AR-A1AP_AN-A0FK_AO-A0J6_117C_W_BI_20130517_H-PM_f14_normal	0.627119	AutoRT	7123
23CPTAC_COprospective_W_VU_20150215_01CO005_f06_normal	2.57315	GPTime	2035							TCGA_AR-A1AP_AN-A0FK_AO-A0J6_117C_W_BI_20130517_H-PM_f15_normal	0.65037	AutoRT	6912
25CPTAC_COprospective_W_VU_20160726_05CO003_f01_normal	2.43782	GPTime	4069							TCGA_AR-A1AP_AN-A0FK_AO-A0J6_117C_W_BI_20130517_H-PM_f16_normal	0.674509	AutoRT	6494
25CPTAC_COprospective_W_VU_20160726_05CO003_f02_normal	2.20674	GPTime	3843							TCGA_AR-A1AP_AN-A0FK_AO-A0J6_117C_W_BI_20130517_H-PM_f17_normal	0.670483	AutoRT	6623
25CPTAC_COprospective_W_VU_20160726_05CO003_f03_normal	2.3231	GPTime	3889							TCGA_AR-A1AP_AN-A0FK_AO-A0J6_117C_W_BI_20130517_H-PM_f18_normal	0.617878	AutoRT	6835
25CPTAC_COprospective_W_VU_20160726_05CO003_f04_normal	2.38682	GPTime	3849							TCGA_AR-A1AP_AN-A0FK_AO-A0J6_117C_W_BI_20130517_H-PM_f19_normal	0.551205	AutoRT	6870
25CPTAC_COprospective_W_VU_20160726_05CO003_f05_normal	2.40677	GPTime	3880							TCGA_AR-A1AP_AN-A0FK_AO-A0J6_117C_W_BI_20130517_H-PM_f20_normal	0.583944	AutoRT	6471
25CPTAC_COprospective_W_VU_20160726_05CO003_f06_normal	2.24186	GPTime	3909							TCGA_AR-A1AP_AN-A0FK_AO-A0J6_117C_W_BI_20130517_H-PM_f21_normal	0.630405	AutoRT	6310
26CPTAC_COprospective_W_VU_20150810_05CO049_f01_normal	2.23467	GPTime	4067							TCGA_AR-A1AP_AN-A0FK_AO-A0J6_117C_W_BI_20130517_H-PM_f22_normal	0.667863	AutoRT	6430
26CPTAC_COprospective_W_VU_20150810_05CO049_f02_normal	2.17225	GPTime	3716							TCGA_AR-A1AP_AN-A0FK_AO-A0J6_117C_W_BI_20130517_H-PM_f23_normal	0.657575	AutoRT	6450
26CPTAC_COprospective_W_VU_20150810_05CO049_f03_normal	2.58551	GPTime	4043							TCGA_AR-A1AP_AN-A0FK_AO-A0J6_117C_W_BI_20130517_H-PM_f24_normal	0.604123	AutoRT	6436
26CPTAC_COprospective_W_VU_20150810_05CO049_f04_normal	2.58312	GPTime	4172							TCGA_AR-A1AP_AN-A0FK_AO-A0J6_117C_W_BI_20130517_H-PM_fA_normal	0.696869	AutoRT	1748
26CPTAC_COprospective_W_VU_20150810_05CO049_f05_normal	2.92199	GPTime	4277							TCGA_AR-A1AW_AR-A1AV_C8-A135_117C_W_BI_20130628_H-PM_f01_normal	0.634836	AutoRT	5626
26CPTAC_COprospective_W_VU_20150810_05CO049_f06_normal	2.6351	GPTime	4397							TCGA_AR-A1AW_AR-A1AV_C8-A135_117C_W_BI_20130628_H-PM_f02_normal	0.690521	AutoRT	5726
27CPTAC_COprospective_W_VU_20150810_22CO004_f01_normal	2.56371	GPTime	3434							TCGA_AR-A1AW_AR-A1AV_C8-A135_117C_W_BI_20130628_H-PM_f03_normal	0.646869	AutoRT	6044
27CPTAC_COprospective_W_VU_20150810_22CO004_f02_normal	2.44938	GPTime	2952							TCGA_AR-A1AW_AR-A1AV_C8-A135_117C_W_BI_20130628_H-PM_f04_normal	0.670289	AutoRT	6056
27CPTAC_COprospective_W_VU_20150810_22CO004_f03_normal	2.29786	GPTime	3127							TCGA_AR-A1AW_AR-A1AV_C8-A135_117C_W_BI_20130628_H-PM_f05_normal	0.645672	AutoRT	6116
27CPTAC_COprospective_W_VU_20150810_22CO004_f04_normal	2.14427	GPTime	3393							TCGA_AR-A1AW_AR-A1AV_C8-A135_117C_W_BI_20130628_H-PM_f06_normal	0.634372	AutoRT	6238
27CPTAC_COprospective_W_VU_20150810_22CO004_f05_normal	2.43351	GPTime	3627							TCGA_AR-A1AW_AR-A1AV_C8-A135_117C_W_BI_20130628_H-PM_f07_normal	0.642303	AutoRT	6693
27CPTAC_COprospective_W_VU_20150810_22CO004_f06_normal	2.51219	GPTime	3619							TCGA_AR-A1AW_AR-A1AV_C8-A135_117C_W_BI_20130628_H-PM_f08_normal	0.595059	AutoRT	6599
28CPTAC_COprospective_W_VU_20150810_05CO037_f01_normal	2.31067	GPTime	5141							TCGA_AR-A1AW_AR-A1AV_C8-A135_117C_W_BI_20130628_H-PM_f09_normal	0.674522	AutoRT	6549
28CPTAC_COprospective_W_VU_20150810_05CO037_f02_normal	2.68808	GPTime	4131							TCGA_AR-A1AW_AR-A1AV_C8-A135_117C_W_BI_20130628_H-PM_f10_normal	0.618792	AutoRT	6417
28CPTAC_COprospective_W_VU_20150810_05CO037_f03_normal	2.20491	GPTime	4914							TCGA_AR-A1AW_AR-A1AV_C8-A135_117C_W_BI_20130628_H-PM_f11_normal	0.651256	AutoRT	6839
28CPTAC_COprospective_W_VU_20150810_05CO037_f04_normal	2.24859	GPTime	5123							TCGA_AR-A1AW_AR-A1AV_C8-A135_117C_W_BI_20130628_H-PM_f12_normal	0.601909	AutoRT	6871
28CPTAC_COprospective_W_VU_20150810_05CO037_f05_normal	2.45127	GPTime	5415							TCGA_AR-A1AW_AR-A1AV_C8-A135_117C_W_BI_20130628_H-PM_f13_normal	0.632808	AutoRT	6591
28CPTAC_COprospective_W_VU_20150810_05CO037_f06_normal	2.63423	GPTime	5175							TCGA_AR-A1AW_AR-A1AV_C8-A135_117C_W_BI_20130628_H-PM_f14_normal	0.613334	AutoRT	6931
29CPTAC_COprospective_W_VU_20150810_11CO033_f01_normal	3.6505	GPTime	3359							TCGA_AR-A1AW_AR-A1AV_C8-A135_117C_W_BI_20130628_H-PM_f15_normal	0.636985	AutoRT	6708
29CPTAC_COprospective_W_VU_20150810_11CO033_f02_normal	3.56398	GPTime	3441							TCGA_AR-A1AW_AR-A1AV_C8-A135_117C_W_BI_20130628_H-PM_f16_normal	0.571702	AutoRT	6246
29CPTAC_COprospective_W_VU_20150810_11CO033_f03_normal	2.33602	GPTime	3841							TCGA_AR-A1AW_AR-A1AV_C8-A135_117C_W_BI_20130628_H-PM_f17_normal	0.570406	AutoRT	6327
29CPTAC_COprospective_W_VU_20150810_11CO033_f04_normal	2.80911	GPTime	4084							TCGA_AR-A1AW_AR-A1AV_C8-A135_117C_W_BI_20130628_H-PM_f18_normal	0.627739	AutoRT	6408
29CPTAC_COprospective_W_VU_20150810_11CO033_f05_normal	2.33825	GPTime	4304							TCGA_AR-A1AW_AR-A1AV_C8-A135_117C_W_BI_20130628_H-PM_f19_normal	0.570605	AutoRT	6393
29CPTAC_COprospective_W_VU_20150810_11CO033_f06_normal	2.62291	GPTime	4062							TCGA_AR-A1AW_AR-A1AV_C8-A135_117C_W_BI_20130628_H-PM_f20_normal	0.601719	AutoRT	6177
31CPTAC_COprospective_W_VU_20150810_11CO043_f01_normal	2.28907	GPTime	4559							TCGA_AR-A1AW_AR-A1AV_C8-A135_117C_W_BI_20130628_H-PM_f21_normal	0.641056	AutoRT	6144
31CPTAC_COprospective_W_VU_20150810_11CO043_f02_normal	2.47575	GPTime	4104							TCGA_AR-A1AW_AR-A1AV_C8-A135_117C_W_BI_20130628_H-PM_f22_normal	0.588567	AutoRT	6022
31CPTAC_COprospective_W_VU_20150810_11CO043_f03_normal	2.3713	GPTime	3909							TCGA_AR-A1AW_AR-A1AV_C8-A135_117C_W_BI_20130628_H-PM_f23_normal	0.640903	AutoRT	6043
31CPTAC_COprospective_W_VU_20150810_11CO043_f04_normal	2.06632	GPTime	4109							TCGA_AR-A1AW_AR-A1AV_C8-A135_117C_W_BI_20130628_H-PM_f24_normal	0.610392	AutoRT	6265
31CPTAC_COprospective_W_VU_20150810_11CO043_f05_normal	2.37712	GPTime	4275							TCGA_AR-A1AW_AR-A1AV_C8-A135_117C_W_BI_20130628_H-PM_fA_normal	0.661034	AutoRT	1260
31CPTAC_COprospective_W_VU_20150810_11CO043_f06_normal	2.57115	GPTime	4296							TCGA_BH-A0EE_AO-A0J9_BH-A0E0_117C_W_BI_20130412_H-PM_f01_normal	0.594193	AutoRT	6115
32CPTAC_COprospective_W_VU_20150818_20CO007_f01_normal	2.16152	GPTime	5451							TCGA_BH-A0EE_AO-A0J9_BH-A0E0_117C_W_BI_20130412_H-PM_f02_normal	0.646692	AutoRT	6003
32CPTAC_COprospective_W_VU_20150818_20CO007_f02_normal	2.43545	GPTime	5144							TCGA_BH-A0EE_AO-A0J9_BH-A0E0_117C_W_BI_20130412_H-PM_f03_normal	0.626475	AutoRT	6300
32CPTAC_COprospective_W_VU_20150818_20CO007_f03_normal	2.49376	GPTime	5302							TCGA_BH-A0EE_AO-A0J9_BH-A0E0_117C_W_BI_20130412_H-PM_f04_normal	0.554854	AutoRT	6363
32CPTAC_COprospective_W_VU_20150818_20CO007_f04_normal	2.58422	GPTime	5047							TCGA_BH-A0EE_AO-A0J9_BH-A0E0_117C_W_BI_20130412_H-PM_f05_normal	0.553679	AutoRT	6819
32CPTAC_COprospective_W_VU_20150818_20CO007_f05_normal	2.48028	GPTime	5229							TCGA_BH-A0EE_AO-A0J9_BH-A0E0_117C_W_BI_20130412_H-PM_f06_normal	0.558515	AutoRT	6535
32CPTAC_COprospective_W_VU_20150818_20CO007_f06_normal	2.32809	GPTime	5169							TCGA_BH-A0EE_AO-A0J9_BH-A0E0_117C_W_BI_20130412_H-PM_f07_normal	0.578243	AutoRT	6861
33CPTAC_COprospective_W_VU_20150818_11CO042_f01_normal	2.80277	GPTime	3258							TCGA_BH-A0EE_AO-A0J9_BH-A0E0_117C_W_BI_20130412_H-PM_f08_normal	0.564834	AutoRT	7317
33CPTAC_COprospective_W_VU_20150818_11CO042_f02_normal	2.58372	GPTime	3287							TCGA_BH-A0EE_AO-A0J9_BH-A0E0_117C_W_BI_20130412_H-PM_f09_normal	0.607676	AutoRT	7156
33CPTAC_COprospective_W_VU_20150818_11CO042_f03_normal	2.46488	GPTime	3514							TCGA_BH-A0EE_AO-A0J9_BH-A0E0_117C_W_BI_20130412_H-PM_f10_normal	0.602681	AutoRT	6987
33CPTAC_COprospective_W_VU_20150818_11CO042_f04_normal	2.48193	GPTime	3480							TCGA_BH-A0EE_AO-A0J9_BH-A0E0_117C_W_BI_20130412_H-PM_f11_normal	0.603596	AutoRT	7169
33CPTAC_COprospective_W_VU_20150818_11CO042_f05_normal	2.63368	GPTime	3600							TCGA_BH-A0EE_AO-A0J9_BH-A0E0_117C_W_BI_20130412_H-PM_f12_normal	0.664014	AutoRT	7329
33CPTAC_COprospective_W_VU_20150818_11CO042_f06_normal	2.50556	GPTime	3141							TCGA_BH-A0EE_AO-A0J9_BH-A0E0_117C_W_BI_20130412_H-PM_f13_normal	0.584379	AutoRT	7298
34CPTAC_COprospective_W_VU_20150824_11CO032_f01_normal	2.41803	GPTime	2844							TCGA_BH-A0EE_AO-A0J9_BH-A0E0_117C_W_BI_20130412_H-PM_f14_normal	0.642351	AutoRT	7198
34CPTAC_COprospective_W_VU_20150824_11CO032_f02_normal	2.9017	GPTime	3166							TCGA_BH-A0EE_AO-A0J9_BH-A0E0_117C_W_BI_20130412_H-PM_f15_normal	0.626596	AutoRT	7292
34CPTAC_COprospective_W_VU_20150824_11CO032_f03_normal	2.35338	GPTime	3035							TCGA_BH-A0EE_AO-A0J9_BH-A0E0_117C_W_BI_20130412_H-PM_f16_normal	0.592482	AutoRT	6746
34CPTAC_COprospective_W_VU_20150824_11CO032_f04_normal	2.3697	GPTime	2949							TCGA_BH-A0EE_AO-A0J9_BH-A0E0_117C_W_BI_20130412_H-PM_f17_normal	0.631501	AutoRT	6646
34CPTAC_COprospective_W_VU_20150824_11CO032_f05_normal	2.43743	GPTime	3277							TCGA_BH-A0EE_AO-A0J9_BH-A0E0_117C_W_BI_20130412_H-PM_f18_normal	0.627555	AutoRT	6894
34CPTAC_COprospective_W_VU_20150824_11CO032_f06_normal	2.16491	GPTime	3042							TCGA_BH-A0EE_AO-A0J9_BH-A0E0_117C_W_BI_20130412_H-PM_f19_normal	0.71237	AutoRT	6829
35CPTAC_COprospective_W_VU_20150901_16CO002_f01_normal	2.22229	GPTime	4682							TCGA_BH-A0EE_AO-A0J9_BH-A0E0_117C_W_BI_20130412_H-PM_f20_normal	0.569597	AutoRT	6676
35CPTAC_COprospective_W_VU_20150901_16CO002_f02_normal	2.55618	GPTime	4942							TCGA_BH-A0EE_AO-A0J9_BH-A0E0_117C_W_BI_20130412_H-PM_f21_normal	0.602537	AutoRT	6044
35CPTAC_COprospective_W_VU_20150901_16CO002_f03_normal	2.33788	GPTime	4716							TCGA_BH-A0EE_AO-A0J9_BH-A0E0_117C_W_BI_20130412_H-PM_f22_normal	0.62324	AutoRT	6243
35CPTAC_COprospective_W_VU_20150901_16CO002_f04_normal	2.21831	GPTime	4492							TCGA_BH-A0EE_AO-A0J9_BH-A0E0_117C_W_BI_20130412_H-PM_f23_normal	0.621554	AutoRT	6336
35CPTAC_COprospective_W_VU_20150901_16CO002_f05_normal	2.31802	GPTime	4395							TCGA_BH-A0EE_AO-A0J9_BH-A0E0_117C_W_BI_20130412_H-PM_f24_normal	0.575154	AutoRT	5862
35CPTAC_COprospective_W_VU_20150901_16CO002_f06_normal	1.98547	GPTime	3996							TCGA_BH-A0EE_AO-A0J9_BH-A0E0_117C_W_BI_20130412_H-PM_fA_normal	0.51504	AutoRT	1135
36CPTAC_COprospective_W_VU_20150824_11CO018_f01_normal	3.2164	GPTime	2427							TCGA_BH-A18U_A2-A0YI_A2-A0EQ_117C_W_BI_20130405_H-JQ_f01_130406001757_normal	0.594832	AutoRT	5594
36CPTAC_COprospective_W_VU_20150824_11CO018_f02_normal	2.75732	GPTime	2580							TCGA_BH-A18U_A2-A0YI_A2-A0EQ_117C_W_BI_20130405_H-JQ_f02_normal	0.643448	AutoRT	5959
36CPTAC_COprospective_W_VU_20150824_11CO018_f03_normal	2.85373	GPTime	2320							TCGA_BH-A18U_A2-A0YI_A2-A0EQ_117C_W_BI_20130405_H-JQ_f03_normal	0.57377	AutoRT	5868
36CPTAC_COprospective_W_VU_20150824_11CO018_f04_normal	2.47996	GPTime	1539							TCGA_BH-A18U_A2-A0YI_A2-A0EQ_117C_W_BI_20130405_H-JQ_f04_normal	0.639253	AutoRT	5634
36CPTAC_COprospective_W_VU_20150824_11CO018_f05_normal	3.05334	GPTime	2346							TCGA_BH-A18U_A2-A0YI_A2-A0EQ_117C_W_BI_20130405_H-JQ_f05_normal	0.564394	AutoRT	6181
36CPTAC_COprospective_W_VU_20150824_11CO018_f06_normal	3.07953	GPTime	2204							TCGA_BH-A18U_A2-A0YI_A2-A0EQ_117C_W_BI_20130405_H-JQ_f06_normal	0.627869	AutoRT	5914
37CPTAC_COprospective_W_VU_20150904_16CO006_f01_normal	2.56196	GPTime	2337							TCGA_BH-A18U_A2-A0YI_A2-A0EQ_117C_W_BI_20130405_H-JQ_f07_normal	0.595888	AutoRT	6536
37CPTAC_COprospective_W_VU_20150904_16CO006_f02_normal	2.67601	GPTime	2270							TCGA_BH-A18U_A2-A0YI_A2-A0EQ_117C_W_BI_20130405_H-JQ_f08_normal	0.624123	AutoRT	6693
37CPTAC_COprospective_W_VU_20150904_16CO006_f03_normal	2.29725	GPTime	2375							TCGA_BH-A18U_A2-A0YI_A2-A0EQ_117C_W_BI_20130405_H-JQ_f09_normal	0.596756	AutoRT	6351
37CPTAC_COprospective_W_VU_20150904_16CO006_f04_normal	2.59311	GPTime	2285							TCGA_BH-A18U_A2-A0YI_A2-A0EQ_117C_W_BI_20130405_H-JQ_f10_normal	0.576749	AutoRT	6406
37CPTAC_COprospective_W_VU_20150904_16CO006_f05_normal	2.82185	GPTime	2343							TCGA_BH-A18U_A2-A0YI_A2-A0EQ_117C_W_BI_20130405_H-JQ_f11_normal	0.609033	AutoRT	6576
37CPTAC_COprospective_W_VU_20150904_16CO006_f06_normal	2.85515	GPTime	2393							TCGA_BH-A18U_A2-A0YI_A2-A0EQ_117C_W_BI_20130405_H-JQ_f12_normal	0.543558	AutoRT	6935
38CPTAC_COprospective_W_VU_20150904_11CO031_f01_normal	2.50299	GPTime	1478							TCGA_BH-A18U_A2-A0YI_A2-A0EQ_117C_W_BI_20130405_H-JQ_f13_normal	0.604812	AutoRT	6598
38CPTAC_COprospective_W_VU_20150904_11CO031_f02_normal	2.38917	GPTime	1587							TCGA_BH-A18U_A2-A0YI_A2-A0EQ_117C_W_BI_20130405_H-JQ_f14_normal	0.595464	AutoRT	6857
38CPTAC_COprospective_W_VU_20150904_11CO031_f03_normal	2.52802	GPTime	1420							TCGA_BH-A18U_A2-A0YI_A2-A0EQ_117C_W_BI_20130405_H-JQ_f15_normal	0.604181	AutoRT	6904
38CPTAC_COprospective_W_VU_20150904_11CO031_f04_normal	2.73771	GPTime	1436							TCGA_BH-A18U_A2-A0YI_A2-A0EQ_117C_W_BI_20130405_H-JQ_f16_normal	0.68011	AutoRT	6349
38CPTAC_COprospective_W_VU_20150904_11CO031_f05_normal	2.71845	GPTime	1488							TCGA_BH-A18U_A2-A0YI_A2-A0EQ_117C_W_BI_20130405_H-JQ_f17_normal	0.59923	AutoRT	6463
38CPTAC_COprospective_W_VU_20150904_11CO031_f06_normal	2.89586	GPTime	1430							TCGA_BH-A18U_A2-A0YI_A2-A0EQ_117C_W_BI_20130405_H-JQ_f18_normal	0.569452	AutoRT	6694
39CPTAC_COprospective_W_VU_20150909_09CO011_f01_normal	3.45647	GPTime	1603							TCGA_BH-A18U_A2-A0YI_A2-A0EQ_117C_W_BI_20130405_H-JQ_f19_normal	0.52236	AutoRT	6714
39CPTAC_COprospective_W_VU_20150909_09CO011_f02_normal	2.71406	GPTime	1354							TCGA_BH-A18U_A2-A0YI_A2-A0EQ_117C_W_BI_20130405_H-JQ_f20_normal	0.533534	AutoRT	6327
39CPTAC_COprospective_W_VU_20150909_09CO011_f03_normal	2.60861	GPTime	1499							TCGA_BH-A18U_A2-A0YI_A2-A0EQ_117C_W_BI_20130405_H-JQ_f21_normal	0.580995	AutoRT	6025
39CPTAC_COprospective_W_VU_20150909_09CO011_f04_normal	2.45444	GPTime	1562							TCGA_BH-A18U_A2-A0YI_A2-A0EQ_117C_W_BI_20130405_H-JQ_f22_normal	0.603588	AutoRT	6263
39CPTAC_COprospective_W_VU_20150909_09CO011_f05_normal	2.80589	GPTime	1657							TCGA_BH-A18U_A2-A0YI_A2-A0EQ_117C_W_BI_20130405_H-JQ_f23_normal	0.643126	AutoRT	6063
39CPTAC_COprospective_W_VU_20150909_09CO011_f06_normal	2.74561	GPTime	1710							TCGA_BH-A18U_A2-A0YI_A2-A0EQ_117C_W_BI_20130405_H-JQ_f24_normal	0.606796	AutoRT	6027
40CPTAC_COprospective_W_VU_20150909_05CO039_f01_normal	2.67651	GPTime	1875							TCGA_BH-A18U_A2-A0YI_A2-A0EQ_117C_W_BI_20130405_H-JQ_fA_normal	0.504654	AutoRT	954
40CPTAC_COprospective_W_VU_20150909_05CO039_f02_normal	2.84425	GPTime	2002							TCGA_BH-A18V_A7-A13F_BH-A0E1_117C_W_BI_20130520_H-PM_f01_normal	0.733588	AutoRT	5987
40CPTAC_COprospective_W_VU_20150909_05CO039_f03_normal	2.64189	GPTime	1748							TCGA_BH-A18V_A7-A13F_BH-A0E1_117C_W_BI_20130520_H-PM_f02_normal	0.612269	AutoRT	6064
40CPTAC_COprospective_W_VU_20150909_05CO039_f04_normal	2.54957	GPTime	1598							TCGA_BH-A18V_A7-A13F_BH-A0E1_117C_W_BI_20130520_H-PM_f03_normal	0.702807	AutoRT	6040
40CPTAC_COprospective_W_VU_20150909_05CO039_f05_normal	2.73398	GPTime	1818							TCGA_BH-A18V_A7-A13F_BH-A0E1_117C_W_BI_20130520_H-PM_f04_normal	0.690544	AutoRT	6408
40CPTAC_COprospective_W_VU_20150909_05CO039_f06_normal	2.62146	GPTime	1852							TCGA_BH-A18V_A7-A13F_BH-A0E1_117C_W_BI_20130520_H-PM_f05_normal	0.635611	AutoRT	6491
41CPTAC_COprospective_W_VU_20151124_21CO006_f01_normal	2.32856	GPTime	3374							TCGA_BH-A18V_A7-A13F_BH-A0E1_117C_W_BI_20130520_H-PM_f06_normal	0.687033	AutoRT	6532
41CPTAC_COprospective_W_VU_20151124_21CO006_f02_normal	2.51774	GPTime	2251							TCGA_BH-A18V_A7-A13F_BH-A0E1_117C_W_BI_20130520_H-PM_f07_normal	0.686362	AutoRT	7330
41CPTAC_COprospective_W_VU_20151124_21CO006_f03_normal	2.1178	GPTime	3285							TCGA_BH-A18V_A7-A13F_BH-A0E1_117C_W_BI_20130520_H-PM_f08_normal	0.672742	AutoRT	7098
41CPTAC_COprospective_W_VU_20151124_21CO006_f04_normal	2.18403	GPTime	3288							TCGA_BH-A18V_A7-A13F_BH-A0E1_117C_W_BI_20130520_H-PM_f09_normal	0.686492	AutoRT	6515
41CPTAC_COprospective_W_VU_20151124_21CO006_f05_normal	2.20678	GPTime	3253							TCGA_BH-A18V_A7-A13F_BH-A0E1_117C_W_BI_20130520_H-PM_f10_normal	0.677742	AutoRT	6896
41CPTAC_COprospective_W_VU_20151124_21CO006_f06_normal	2.15025	GPTime	3395							TCGA_BH-A18V_A7-A13F_BH-A0E1_117C_W_BI_20130520_H-PM_f11_normal	0.740085	AutoRT	6741
42CPTAC_COprospective_W_VU_20151124_05CO034_f01_normal	2.4106	GPTime	4715							TCGA_BH-A18V_A7-A13F_BH-A0E1_117C_W_BI_20130520_H-PM_f12_normal	0.672227	AutoRT	7158
42CPTAC_COprospective_W_VU_20151124_05CO034_f02_normal	2.44814	GPTime	5061							TCGA_BH-A18V_A7-A13F_BH-A0E1_117C_W_BI_20130520_H-PM_f13_normal	0.678243	AutoRT	6570
42CPTAC_COprospective_W_VU_20151124_05CO034_f03_normal	2.41779	GPTime	4816							TCGA_BH-A18V_A7-A13F_BH-A0E1_117C_W_BI_20130520_H-PM_f14_normal	0.770154	AutoRT	6155
42CPTAC_COprospective_W_VU_20151124_05CO034_f04_normal	2.17962	GPTime	4734							TCGA_BH-A18V_A7-A13F_BH-A0E1_117C_W_BI_20130520_H-PM_f15_normal	0.679542	AutoRT	7042
42CPTAC_COprospective_W_VU_20151124_05CO034_f05_normal	2.65016	GPTime	4836							TCGA_BH-A18V_A7-A13F_BH-A0E1_117C_W_BI_20130520_H-PM_f16_normal	0.703813	AutoRT	6727
42CPTAC_COprospective_W_VU_20151124_05CO034_f06_normal	2.3286	GPTime	4767							TCGA_BH-A18V_A7-A13F_BH-A0E1_117C_W_BI_20130520_H-PM_f17_normal	0.674176	AutoRT	6822
43CPTAC_COprospective_W_VU_20151130_01CO022_f01_normal	2.29098	GPTime	5093							TCGA_BH-A18V_A7-A13F_BH-A0E1_117C_W_BI_20130520_H-PM_f18_normal	0.634459	AutoRT	6876
43CPTAC_COprospective_W_VU_20151130_01CO022_f02_normal	2.14023	GPTime	5220							TCGA_BH-A18V_A7-A13F_BH-A0E1_117C_W_BI_20130520_H-PM_f19_normal	0.799338	AutoRT	6829
43CPTAC_COprospective_W_VU_20151130_01CO022_f03_normal	2.15135	GPTime	4856							TCGA_BH-A18V_A7-A13F_BH-A0E1_117C_W_BI_20130520_H-PM_f20_normal	0.647907	AutoRT	6281
43CPTAC_COprospective_W_VU_20151130_01CO022_f04_normal	2.11957	GPTime	4630							TCGA_BH-A18V_A7-A13F_BH-A0E1_117C_W_BI_20130520_H-PM_f21_normal	0.64737	AutoRT	6409
43CPTAC_COprospective_W_VU_20151130_01CO022_f05_normal	2.29999	GPTime	5009							TCGA_BH-A18V_A7-A13F_BH-A0E1_117C_W_BI_20130520_H-PM_f22_normal	0.609925	AutoRT	6611
43CPTAC_COprospective_W_VU_20151130_01CO022_f06_normal	2.39456	GPTime	4996							TCGA_BH-A18V_A7-A13F_BH-A0E1_117C_W_BI_20130520_H-PM_f23_normal	0.699408	AutoRT	6312
44CPTAC_COprospective_W_VU_20151202_20CO004_f01_normal	1.96847	GPTime	5846							TCGA_BH-A18V_A7-A13F_BH-A0E1_117C_W_BI_20130520_H-PM_f24_normal	0.695233	AutoRT	6288
44CPTAC_COprospective_W_VU_20151202_20CO004_f02_normal	2.11968	GPTime	5853							TCGA_BH-A18V_A7-A13F_BH-A0E1_117C_W_BI_20130520_H-PM_fA_normal	0.676117	AutoRT	1378
44CPTAC_COprospective_W_VU_20151202_20CO004_f03_normal	2.02849	GPTime	5575							TCGA_C8-A12P_BH-A0C1_A2-A0EY_117C_W_BI_20130622_H-PM_f01_normal	0.62395	AutoRT	6424
44CPTAC_COprospective_W_VU_20151202_20CO004_f04_normal	2.22091	GPTime	4176							TCGA_C8-A12P_BH-A0C1_A2-A0EY_117C_W_BI_20130622_H-PM_f02_normal	0.689502	AutoRT	6534
44CPTAC_COprospective_W_VU_20151202_20CO004_f05_normal	2.12208	GPTime	5790							TCGA_C8-A12P_BH-A0C1_A2-A0EY_117C_W_BI_20130622_H-PM_f03_normal	0.765969	AutoRT	6265
44CPTAC_COprospective_W_VU_20151202_20CO004_f06_normal	2.39128	GPTime	5672							TCGA_C8-A12P_BH-A0C1_A2-A0EY_117C_W_BI_20130622_H-PM_f04_normal	0.716074	AutoRT	6742
45CPTAC_COprospective_W_VU_20151202_05CO048_f01_normal	2.45649	GPTime	5094							TCGA_C8-A12P_BH-A0C1_A2-A0EY_117C_W_BI_20130622_H-PM_f05_normal	0.66335	AutoRT	7070
45CPTAC_COprospective_W_VU_20151202_05CO048_f02_normal	2.44922	GPTime	5055							TCGA_C8-A12P_BH-A0C1_A2-A0EY_117C_W_BI_20130622_H-PM_f06_normal	0.656346	AutoRT	7345
45CPTAC_COprospective_W_VU_20151202_05CO048_f03_normal	2.1732	GPTime	4831							TCGA_C8-A12P_BH-A0C1_A2-A0EY_117C_W_BI_20130622_H-PM_f07_normal	0.609223	AutoRT	8202
45CPTAC_COprospective_W_VU_20151202_05CO048_f04_normal	2.23012	GPTime	4869							TCGA_C8-A12P_BH-A0C1_A2-A0EY_117C_W_BI_20130622_H-PM_f08_normal	0.641509	AutoRT	7598
45CPTAC_COprospective_W_VU_20151202_05CO048_f05_normal	2.33354	GPTime	5031							TCGA_C8-A12P_BH-A0C1_A2-A0EY_117C_W_BI_20130622_H-PM_f09_normal	0.689559	AutoRT	7572
45CPTAC_COprospective_W_VU_20151202_05CO048_f06_normal	2.40373	GPTime	5297							TCGA_C8-A12P_BH-A0C1_A2-A0EY_117C_W_BI_20130622_H-PM_f10_normal	0.689834	AutoRT	7817
46CPTAC_COprospective_W_VU_20151209_09CO013_f01_normal	2.3568	GPTime	2208							TCGA_C8-A12P_BH-A0C1_A2-A0EY_117C_W_BI_20130622_H-PM_f11_normal	0.703886	AutoRT	7955
46CPTAC_COprospective_W_VU_20151209_09CO013_f02_normal	2.45443	GPTime	3578							TCGA_C8-A12P_BH-A0C1_A2-A0EY_117C_W_BI_20130622_H-PM_f12_normal	0.633971	AutoRT	7277
46CPTAC_COprospective_W_VU_20151209_09CO013_f03_normal	2.2403	GPTime	3402							TCGA_C8-A12P_BH-A0C1_A2-A0EY_117C_W_BI_20130622_H-PM_f13_normal	0.726178	AutoRT	7646
46CPTAC_COprospective_W_VU_20151209_09CO013_f04_normal	1.86467	GPTime	3278							TCGA_C8-A12P_BH-A0C1_A2-A0EY_117C_W_BI_20130622_H-PM_f14_normal	0.659588	AutoRT	8200
46CPTAC_COprospective_W_VU_20151209_09CO013_f05_normal	2.06176	GPTime	3587							TCGA_C8-A12P_BH-A0C1_A2-A0EY_117C_W_BI_20130622_H-PM_f15_normal	0.651026	AutoRT	7466
46CPTAC_COprospective_W_VU_20151209_09CO013_f06_normal	2.56406	GPTime	3743							TCGA_C8-A12P_BH-A0C1_A2-A0EY_117C_W_BI_20130622_H-PM_f16_normal	0.67796	AutoRT	7062
47CPTAC_COprospective_W_VU_20151209_21CO007_f01_normal	2.21602	GPTime	4109							TCGA_C8-A12P_BH-A0C1_A2-A0EY_117C_W_BI_20130622_H-PM_f17_normal	0.655914	AutoRT	7429
47CPTAC_COprospective_W_VU_20151209_21CO007_f02_normal	2.11113	GPTime	4455							TCGA_C8-A12P_BH-A0C1_A2-A0EY_117C_W_BI_20130622_H-PM_f18_normal	0.610714	AutoRT	7139
47CPTAC_COprospective_W_VU_20151209_21CO007_f03_normal	1.91368	GPTime	3585							TCGA_C8-A12P_BH-A0C1_A2-A0EY_117C_W_BI_20130622_H-PM_f19_normal	0.605772	AutoRT	7048
47CPTAC_COprospective_W_VU_20151209_21CO007_f04_normal	2.16293	GPTime	3886							TCGA_C8-A12P_BH-A0C1_A2-A0EY_117C_W_BI_20130622_H-PM_f20_normal	0.666479	AutoRT	6625
47CPTAC_COprospective_W_VU_20151209_21CO007_f05_normal	1.87871	GPTime	4295							TCGA_C8-A12P_BH-A0C1_A2-A0EY_117C_W_BI_20130622_H-PM_f22_normal	0.639771	AutoRT	7029
47CPTAC_COprospective_W_VU_20151209_21CO007_f06_normal	2.44054	GPTime	4405							TCGA_C8-A12P_BH-A0C1_A2-A0EY_117C_W_BI_20130622_H-PM_f23_normal	0.609816	AutoRT	6609
48CPTAC_COprospective_W_VU_20151209_15CO002_f01_normal	2.30377	GPTime	4788							TCGA_C8-A12P_BH-A0C1_A2-A0EY_117C_W_BI_20130622_H-PM_f24_normal	0.655674	AutoRT	6544
48CPTAC_COprospective_W_VU_20151209_15CO002_f02_normal	2.37055	GPTime	4601							TCGA_C8-A12P_BH-A0C1_A2-A0EY_117C_W_BI_20130622_H-PM_fA_normal	0.843945	AutoRT	1907
48CPTAC_COprospective_W_VU_20151209_15CO002_f03_normal	2.16583	GPTime	4655							TCGA_C8-A12P_BH-A0C1_A2-A0EY_117C_W_BI_20131202_H-PM_f21_normal	0.572513	AutoRT	7333
48CPTAC_COprospective_W_VU_20151209_15CO002_f04_normal	2.0347	GPTime	4592							TCGA_C8-A138_E2-A154_BH-A0BZ_117C_W_BI_20130225_H-PM_f01_normal	0.628509	AutoRT	6553
48CPTAC_COprospective_W_VU_20151209_15CO002_f05_normal	2.33638	GPTime	4796							TCGA_C8-A138_E2-A154_BH-A0BZ_117C_W_BI_20130225_H-PM_f02_normal	0.616385	AutoRT	6658
48CPTAC_COprospective_W_VU_20151209_15CO002_f06_normal	2.56235	GPTime	4921							TCGA_C8-A138_E2-A154_BH-A0BZ_117C_W_BI_20130225_H-PM_f03_normal	0.782455	AutoRT	6829
49CPTAC_COprospective_W_VU_20151222_11CO062_f01_normal	2.39317	GPTime	3805							TCGA_C8-A138_E2-A154_BH-A0BZ_117C_W_BI_20130225_H-PM_f04_normal	0.678204	AutoRT	6608
49CPTAC_COprospective_W_VU_20151222_11CO062_f02_normal	2.21355	GPTime	5460							TCGA_C8-A138_E2-A154_BH-A0BZ_117C_W_BI_20130225_H-PM_f05_normal	0.671878	AutoRT	7373
49CPTAC_COprospective_W_VU_20151222_11CO062_f03_normal	2.23436	GPTime	5247							TCGA_C8-A138_E2-A154_BH-A0BZ_117C_W_BI_20130225_H-PM_f06_normal	0.638911	AutoRT	6906
49CPTAC_COprospective_W_VU_20151222_11CO062_f04_normal	2.276	GPTime	5268							TCGA_C8-A138_E2-A154_BH-A0BZ_117C_W_BI_20130225_H-PM_f07_normal	0.624033	AutoRT	7387
49CPTAC_COprospective_W_VU_20151222_11CO062_f05_normal	2.33576	GPTime	5518							TCGA_C8-A138_E2-A154_BH-A0BZ_117C_W_BI_20130225_H-PM_f08_normal	0.597062	AutoRT	7954
49CPTAC_COprospective_W_VU_20151222_11CO062_f06_normal	2.49485	GPTime	5567							TCGA_C8-A138_E2-A154_BH-A0BZ_117C_W_BI_20130225_H-PM_f09_normal	0.573612	AutoRT	7822
50CPTAC_COprospective_W_VU_20151222_05CO035_f01_normal	2.39382	GPTime	4708							TCGA_C8-A138_E2-A154_BH-A0BZ_117C_W_BI_20130225_H-PM_f10_normal	0.604003	AutoRT	7418
50CPTAC_COprospective_W_VU_20151222_05CO035_f02_normal	2.28532	GPTime	4626							TCGA_C8-A138_E2-A154_BH-A0BZ_117C_W_BI_20130225_H-PM_f11_normal	0.652878	AutoRT	7843
50CPTAC_COprospective_W_VU_20151222_05CO035_f03_normal	2.16051	GPTime	4479							TCGA_C8-A138_E2-A154_BH-A0BZ_117C_W_BI_20130225_H-PM_f12_normal	0.618143	AutoRT	8141
50CPTAC_COprospective_W_VU_20151222_05CO035_f04_normal	2.22195	GPTime	4381							TCGA_C8-A138_E2-A154_BH-A0BZ_117C_W_BI_20130225_H-PM_f13_normal	0.659275	AutoRT	7830
50CPTAC_COprospective_W_VU_20151222_05CO035_f05_normal	2.10454	GPTime	3752							TCGA_C8-A138_E2-A154_BH-A0BZ_117C_W_BI_20130225_H-PM_f14_normal	0.605739	AutoRT	7991
50CPTAC_COprospective_W_VU_20151222_05CO035_f06_normal	2.33848	GPTime	4689							TCGA_C8-A138_E2-A154_BH-A0BZ_117C_W_BI_20130225_H-PM_f15_normal	0.604311	AutoRT	8037
51CPTAC_COprospective_W_VU_20160215_16CO003_f01_normal	2.55217	GPTime	3083							TCGA_C8-A138_E2-A154_BH-A0BZ_117C_W_BI_20130225_H-PM_f16_normal	0.678698	AutoRT	7373
51CPTAC_COprospective_W_VU_20160215_16CO003_f02_normal	2.26889	GPTime	3156							TCGA_C8-A138_E2-A154_BH-A0BZ_117C_W_BI_20130225_H-PM_f17_normal	0.568472	AutoRT	7381
51CPTAC_COprospective_W_VU_20160215_16CO003_f03_normal	2.42493	GPTime	3173							TCGA_C8-A138_E2-A154_BH-A0BZ_117C_W_BI_20130225_H-PM_f18_normal	0.593127	AutoRT	7453
51CPTAC_COprospective_W_VU_20160215_16CO003_f04_normal	2.55657	GPTime	3029							TCGA_C8-A138_E2-A154_BH-A0BZ_117C_W_BI_20130225_H-PM_f19_normal	0.547683	AutoRT	7449
51CPTAC_COprospective_W_VU_20160215_16CO003_f05_normal	2.7473	GPTime	3089							TCGA_C8-A138_E2-A154_BH-A0BZ_117C_W_BI_20130225_H-PM_f20_normal	0.601432	AutoRT	7065
51CPTAC_COprospective_W_VU_20160215_16CO003_f06_normal	2.52191	GPTime	3059							TCGA_C8-A138_E2-A154_BH-A0BZ_117C_W_BI_20130225_H-PM_f21_normal	0.567463	AutoRT	6434
52CPTAC_COprospective_W_VU_20160223_11CO019_f01_normal	2.55804	GPTime	4294							TCGA_C8-A138_E2-A154_BH-A0BZ_117C_W_BI_20130225_H-PM_f22_normal	0.617487	AutoRT	6870
52CPTAC_COprospective_W_VU_20160223_11CO019_f02_normal	2.71287	GPTime	4393							TCGA_C8-A138_E2-A154_BH-A0BZ_117C_W_BI_20130225_H-PM_f23_normal	0.569828	AutoRT	6860
52CPTAC_COprospective_W_VU_20160223_11CO019_f03_normal	2.85273	GPTime	4487							TCGA_C8-A138_E2-A154_BH-A0BZ_117C_W_BI_20130225_H-PM_f24_normal	0.577781	AutoRT	6734
52CPTAC_COprospective_W_VU_20160223_11CO019_f04_normal	2.43196	GPTime	4227							TCGA_C8-A138_E2-A154_BH-A0BZ_117C_W_BI_20130225_H-PM_fA_normal	0.628455	AutoRT	1463
52CPTAC_COprospective_W_VU_20160223_11CO019_f05_normal	2.28982	GPTime	4403							TCGA_D8-A13Y_A8-A076_AO-A126_117C_W_BI_20130617_H-PM_f01_normal	0.697722	AutoRT	5981
52CPTAC_COprospective_W_VU_20160223_11CO019_f06_normal	2.2786	GPTime	4357							TCGA_D8-A13Y_A8-A076_AO-A126_117C_W_BI_20130617_H-PM_f02_normal	0.739009	AutoRT	6264
53CPTAC_COprospective_W_VU_20160226_11CO030_f01_normal	2.77253	GPTime	2880							TCGA_D8-A13Y_A8-A076_AO-A126_117C_W_BI_20130617_H-PM_f03_normal	0.713467	AutoRT	6334
53CPTAC_COprospective_W_VU_20160226_11CO030_f02_normal	2.43196	GPTime	3019							TCGA_D8-A13Y_A8-A076_AO-A126_117C_W_BI_20130617_H-PM_f04_normal	0.63444	AutoRT	6639
53CPTAC_COprospective_W_VU_20160226_11CO030_f03_normal	2.61041	GPTime	3190							TCGA_D8-A13Y_A8-A076_AO-A126_117C_W_BI_20130617_H-PM_f05_normal	0.726287	AutoRT	6810
53CPTAC_COprospective_W_VU_20160226_11CO030_f04_normal	2.9863	GPTime	3258							TCGA_D8-A13Y_A8-A076_AO-A126_117C_W_BI_20130617_H-PM_f06_normal	0.692522	AutoRT	6804
53CPTAC_COprospective_W_VU_20160226_11CO030_f05_normal	2.4053	GPTime	2915							TCGA_D8-A13Y_A8-A076_AO-A126_117C_W_BI_20130617_H-PM_f07_normal	0.592591	AutoRT	7385
53CPTAC_COprospective_W_VU_20160226_11CO030_f06_normal	2.64158	GPTime	3158							TCGA_D8-A13Y_A8-A076_AO-A126_117C_W_BI_20130617_H-PM_f08_normal	0.675778	AutoRT	7481
54CPTAC_COprospective_W_VU_20160226_01CO019_f01_normal	2.61473	GPTime	3716							TCGA_D8-A13Y_A8-A076_AO-A126_117C_W_BI_20130617_H-PM_f09_normal	0.654824	AutoRT	6931
54CPTAC_COprospective_W_VU_20160226_01CO019_f02_normal	2.60333	GPTime	3851							TCGA_D8-A13Y_A8-A076_AO-A126_117C_W_BI_20130617_H-PM_f10_normal	0.631266	AutoRT	6883
54CPTAC_COprospective_W_VU_20160226_01CO019_f03_normal	2.30061	GPTime	3783							TCGA_D8-A13Y_A8-A076_AO-A126_117C_W_BI_20130617_H-PM_f11_normal	0.603939	AutoRT	7379
54CPTAC_COprospective_W_VU_20160226_01CO019_f04_normal	2.57654	GPTime	3624							TCGA_D8-A13Y_A8-A076_AO-A126_117C_W_BI_20130617_H-PM_f12_normal	0.613712	AutoRT	7515
54CPTAC_COprospective_W_VU_20160226_01CO019_f05_normal	2.76933	GPTime	3718							TCGA_D8-A13Y_A8-A076_AO-A126_117C_W_BI_20130617_H-PM_f13_normal	0.657877	AutoRT	7201
54CPTAC_COprospective_W_VU_20160226_01CO019_f06_normal	2.71475	GPTime	3587							TCGA_D8-A13Y_A8-A076_AO-A126_117C_W_BI_20130617_H-PM_f14_normal	0.697069	AutoRT	7532
55CPTAC_COprospective_W_VU_20160630_11CO005_f01_normal	2.47054	GPTime	2636							TCGA_D8-A13Y_A8-A076_AO-A126_117C_W_BI_20130617_H-PM_f15_normal	0.670363	AutoRT	7146
55CPTAC_COprospective_W_VU_20160630_11CO005_f02_normal	2.75591	GPTime	2629							TCGA_D8-A13Y_A8-A076_AO-A126_117C_W_BI_20130617_H-PM_f16_normal	0.625474	AutoRT	6824
55CPTAC_COprospective_W_VU_20160630_11CO005_f03_normal	2.31587	GPTime	2539							TCGA_D8-A13Y_A8-A076_AO-A126_117C_W_BI_20130617_H-PM_f17_normal	0.641801	AutoRT	6966
55CPTAC_COprospective_W_VU_20160630_11CO005_f04_normal	2.40168	GPTime	2495							TCGA_D8-A13Y_A8-A076_AO-A126_117C_W_BI_20130617_H-PM_f18_normal	0.620771	AutoRT	6818
55CPTAC_COprospective_W_VU_20160630_11CO005_f05_normal	2.5767	GPTime	2654							TCGA_D8-A13Y_A8-A076_AO-A126_117C_W_BI_20130617_H-PM_f19_normal	0.576369	AutoRT	6728
55CPTAC_COprospective_W_VU_20160630_11CO005_f06_normal	2.18612	GPTime	2583							TCGA_D8-A13Y_A8-A076_AO-A126_117C_W_BI_20130617_H-PM_f20_130620230303_normal	0.631054	AutoRT	6377
56CPTAC_COprospective_W_VU_20160303_01CO015_f01_normal	2.33167	GPTime	4131							TCGA_D8-A13Y_A8-A076_AO-A126_117C_W_BI_20130617_H-PM_f21_normal	0.68371	AutoRT	6547
56CPTAC_COprospective_W_VU_20160303_01CO015_f02_normal	2.51312	GPTime	4214							TCGA_D8-A13Y_A8-A076_AO-A126_117C_W_BI_20130617_H-PM_f22_normal	0.611766	AutoRT	6498
56CPTAC_COprospective_W_VU_20160303_01CO015_f03_normal	2.47024	GPTime	4078							TCGA_D8-A13Y_A8-A076_AO-A126_117C_W_BI_20130617_H-PM_f23_normal	0.637618	AutoRT	6283
56CPTAC_COprospective_W_VU_20160303_01CO015_f04_normal	2.45228	GPTime	3858							TCGA_D8-A13Y_A8-A076_AO-A126_117C_W_BI_20130617_H-PM_f24_normal	0.61469	AutoRT	6328
56CPTAC_COprospective_W_VU_20160303_01CO015_f05_normal	2.58613	GPTime	4109							TCGA_D8-A13Y_A8-A076_AO-A126_117C_W_BI_20130617_H-PM_fA_normal	1.01087	AutoRT	1004
56CPTAC_COprospective_W_VU_20160303_01CO015_f06_normal	2.53734	GPTime	3573							TCGA_E2-A10A_BH-A18Q_C8-A130_117C_W_BI_20130222_H-PM_f01_normal	0.669895	AutoRT	6904
57CPTAC_COprospective_W_VU_20160317_15CO001_f01_normal	2.45322	GPTime	2332							TCGA_E2-A10A_BH-A18Q_C8-A130_117C_W_BI_20130222_H-PM_f02_normal	0.616283	AutoRT	6966
57CPTAC_COprospective_W_VU_20160317_15CO001_f02_normal	2.26091	GPTime	2412							TCGA_E2-A10A_BH-A18Q_C8-A130_117C_W_BI_20130222_H-PM_f03_normal	0.618663	AutoRT	7236
57CPTAC_COprospective_W_VU_20160317_15CO001_f03_normal	2.29995	GPTime	2230							TCGA_E2-A10A_BH-A18Q_C8-A130_117C_W_BI_20130222_H-PM_f04_normal	0.679039	AutoRT	7076
57CPTAC_COprospective_W_VU_20160317_15CO001_f04_normal	2.69091	GPTime	2637							TCGA_E2-A10A_BH-A18Q_C8-A130_117C_W_BI_20130222_H-PM_f05_normal	0.699802	AutoRT	7731
57CPTAC_COprospective_W_VU_20160317_15CO001_f05_normal	2.93879	GPTime	2731							TCGA_E2-A10A_BH-A18Q_C8-A130_117C_W_BI_20130222_H-PM_f06_normal	0.619012	AutoRT	7379
57CPTAC_COprospective_W_VU_20160317_15CO001_f06_normal	2.72967	GPTime	2795							TCGA_E2-A10A_BH-A18Q_C8-A130_117C_W_BI_20130222_H-PM_f07_normal	0.68826	AutoRT	7827
58CPTAC_COprospective_W_VU_20160318_11CO048_f01_normal	2.79295	GPTime	2418							TCGA_E2-A10A_BH-A18Q_C8-A130_117C_W_BI_20130222_H-PM_f08_normal	0.60972	AutoRT	8303
58CPTAC_COprospective_W_VU_20160318_11CO048_f02_normal	2.66843	GPTime	2449							TCGA_E2-A10A_BH-A18Q_C8-A130_117C_W_BI_20130222_H-PM_f09_normal	0.642382	AutoRT	8232
58CPTAC_COprospective_W_VU_20160318_11CO048_f03_normal	3.02841	GPTime	2303							TCGA_E2-A10A_BH-A18Q_C8-A130_117C_W_BI_20130222_H-PM_f10_normal	0.606914	AutoRT	7934
58CPTAC_COprospective_W_VU_20160318_11CO048_f04_normal	2.47642	GPTime	2260							TCGA_E2-A10A_BH-A18Q_C8-A130_117C_W_BI_20130222_H-PM_f11_normal	0.620405	AutoRT	8215
58CPTAC_COprospective_W_VU_20160318_11CO048_f05_normal	2.72954	GPTime	2223							TCGA_E2-A10A_BH-A18Q_C8-A130_117C_W_BI_20130222_H-PM_f12_normal	0.57843	AutoRT	8602
58CPTAC_COprospective_W_VU_20160318_11CO048_f06_normal	2.20228	GPTime	2364							TCGA_E2-A10A_BH-A18Q_C8-A130_117C_W_BI_20130222_H-PM_f13_normal	0.599751	AutoRT	8235
60CPTAC_COprospective_W_VU_20160311_27CO004_f01_normal	2.31096	GPTime	2406							TCGA_E2-A10A_BH-A18Q_C8-A130_117C_W_BI_20130222_H-PM_f14_normal	0.665896	AutoRT	8469
60CPTAC_COprospective_W_VU_20160311_27CO004_f02_normal	2.24327	GPTime	2455							TCGA_E2-A10A_BH-A18Q_C8-A130_117C_W_BI_20130222_H-PM_f15_normal	0.646706	AutoRT	8513
60CPTAC_COprospective_W_VU_20160311_27CO004_f03_normal	2.94733	GPTime	2582							TCGA_E2-A10A_BH-A18Q_C8-A130_117C_W_BI_20130222_H-PM_f16_normal	0.736139	AutoRT	7613
60CPTAC_COprospective_W_VU_20160311_27CO004_f04_normal	2.53757	GPTime	2571							TCGA_E2-A10A_BH-A18Q_C8-A130_117C_W_BI_20130222_H-PM_f17_normal	0.664988	AutoRT	7700
60CPTAC_COprospective_W_VU_20160311_27CO004_f06_normal	2.7021	GPTime	2790							TCGA_E2-A10A_BH-A18Q_C8-A130_117C_W_BI_20130222_H-PM_f18_normal	0.609273	AutoRT	8037
61CPTAC_COprospective_W_VU_20160707_11CO010_f01_normal	2.61046	GPTime	4339							TCGA_E2-A10A_BH-A18Q_C8-A130_117C_W_BI_20130222_H-PM_f19_normal	0.536695	AutoRT	8013
61CPTAC_COprospective_W_VU_20160707_11CO010_f02_normal	2.31215	GPTime	4312							TCGA_E2-A10A_BH-A18Q_C8-A130_117C_W_BI_20130222_H-PM_f20_normal	0.587509	AutoRT	7551
61CPTAC_COprospective_W_VU_20160707_11CO010_f03_normal	2.06831	GPTime	4094							TCGA_E2-A10A_BH-A18Q_C8-A130_117C_W_BI_20130222_H-PM_f21_normal	0.604155	AutoRT	6985
61CPTAC_COprospective_W_VU_20160707_11CO010_f04_normal	2.31244	GPTime	4005							TCGA_E2-A10A_BH-A18Q_C8-A130_117C_W_BI_20130222_H-PM_f22_normal	0.62601	AutoRT	7353
61CPTAC_COprospective_W_VU_20160707_11CO010_f05_normal	2.32545	GPTime	4111							TCGA_E2-A10A_BH-A18Q_C8-A130_117C_W_BI_20130222_H-PM_f23_normal	0.591152	AutoRT	7291
61CPTAC_COprospective_W_VU_20160707_11CO010_f06_normal	2.44237	GPTime	4256							TCGA_E2-A10A_BH-A18Q_C8-A130_117C_W_BI_20130222_H-PM_f24_normal	0.598051	AutoRT	7151
62CPTAC_COprospective_W_VU_20160311_05CO041_f01_normal	2.66894	GPTime	3090							TCGA_E2-A10A_BH-A18Q_C8-A130_117C_W_BI_20130222_H-PM_fA_normal	0.596455	AutoRT	2473
62CPTAC_COprospective_W_VU_20160311_05CO041_f02_normal	2.56474	GPTime	3161							TCGA_E2-A159_A2-A0T3_A2-A0YD_117C_W_BI_20130823_H-PM_f01_normal	0.699759	AutoRT	6224
62CPTAC_COprospective_W_VU_20160311_05CO041_f03_normal	2.37913	GPTime	2973							TCGA_E2-A159_A2-A0T3_A2-A0YD_117C_W_BI_20130823_H-PM_f02_normal	0.659758	AutoRT	6202
62CPTAC_COprospective_W_VU_20160311_05CO041_f04_normal	2.47258	GPTime	2917							TCGA_E2-A159_A2-A0T3_A2-A0YD_117C_W_BI_20130823_H-PM_f03_normal	0.74597	AutoRT	6190
62CPTAC_COprospective_W_VU_20160311_05CO041_f05_normal	2.48693	GPTime	2944							TCGA_E2-A159_A2-A0T3_A2-A0YD_117C_W_BI_20130823_H-PM_f04_normal	0.650536	AutoRT	6241
62CPTAC_COprospective_W_VU_20160311_05CO041_f06_normal	2.58525	GPTime	2989							TCGA_E2-A159_A2-A0T3_A2-A0YD_117C_W_BI_20130823_H-PM_f05_normal	0.716103	AutoRT	6831
63CPTAC_COprospective_W_VU_20160316_11CO020_f01_normal	2.47629	GPTime	2557							TCGA_E2-A159_A2-A0T3_A2-A0YD_117C_W_BI_20130823_H-PM_f06_normal	0.718341	AutoRT	6607
63CPTAC_COprospective_W_VU_20160316_11CO020_f02_normal	2.49331	GPTime	2548							TCGA_E2-A159_A2-A0T3_A2-A0YD_117C_W_BI_20130823_H-PM_f07_normal	0.659533	AutoRT	7018
63CPTAC_COprospective_W_VU_20160316_11CO020_f03_normal	2.63951	GPTime	2555							TCGA_E2-A159_A2-A0T3_A2-A0YD_117C_W_BI_20130823_H-PM_f08_normal	0.641195	AutoRT	7262
63CPTAC_COprospective_W_VU_20160316_11CO020_f04_normal	2.5151	GPTime	2291							TCGA_E2-A159_A2-A0T3_A2-A0YD_117C_W_BI_20130823_H-PM_f09_normal	0.595706	AutoRT	7065
63CPTAC_COprospective_W_VU_20160316_11CO020_f05_normal	2.2039	GPTime	2496							TCGA_E2-A159_A2-A0T3_A2-A0YD_117C_W_BI_20130823_H-PM_f10_normal	0.646461	AutoRT	6868
63CPTAC_COprospective_W_VU_20160316_11CO020_f06_normal	2.243	GPTime	2486							TCGA_E2-A159_A2-A0T3_A2-A0YD_117C_W_BI_20130823_H-PM_f11_normal	0.647653	AutoRT	7240
64CPTAC_COprospective_W_VU_20160318_11CO007_f01_normal	2.59949	GPTime	2544							TCGA_E2-A159_A2-A0T3_A2-A0YD_117C_W_BI_20130823_H-PM_f12_normal	0.563521	AutoRT	7590
64CPTAC_COprospective_W_VU_20160318_11CO007_f02_normal	2.50464	GPTime	2650							TCGA_E2-A159_A2-A0T3_A2-A0YD_117C_W_BI_20130823_H-PM_f13_normal	0.641253	AutoRT	7160
64CPTAC_COprospective_W_VU_20160318_11CO007_f03_normal	2.34533	GPTime	2518							TCGA_E2-A159_A2-A0T3_A2-A0YD_117C_W_BI_20130823_H-PM_f14_normal	0.664527	AutoRT	7568
64CPTAC_COprospective_W_VU_20160318_11CO007_f04_normal	2.49925	GPTime	2552							TCGA_E2-A159_A2-A0T3_A2-A0YD_117C_W_BI_20130823_H-PM_f15_normal	0.613615	AutoRT	7308
64CPTAC_COprospective_W_VU_20160318_11CO007_f05_normal	2.51203	GPTime	2583							TCGA_E2-A159_A2-A0T3_A2-A0YD_117C_W_BI_20130823_H-PM_f16_normal	0.680664	AutoRT	6698
64CPTAC_COprospective_W_VU_20160318_11CO007_f06_normal	2.29964	GPTime	2529							TCGA_E2-A159_A2-A0T3_A2-A0YD_117C_W_BI_20130823_H-PM_f17_normal	0.618534	AutoRT	6872
65CPTAC_COprospective_W_VU_20160322_05CO026_f01_normal	2.38623	GPTime	3622							TCGA_E2-A159_A2-A0T3_A2-A0YD_117C_W_BI_20130823_H-PM_f18_normal	0.693127	AutoRT	6917
65CPTAC_COprospective_W_VU_20160322_05CO026_f02_normal	2.56338	GPTime	3690							TCGA_E2-A159_A2-A0T3_A2-A0YD_117C_W_BI_20130823_H-PM_f19_normal	0.620111	AutoRT	6880
65CPTAC_COprospective_W_VU_20160322_05CO026_f03_normal	2.01917	GPTime	3529							TCGA_E2-A159_A2-A0T3_A2-A0YD_117C_W_BI_20130823_H-PM_f20_normal	0.619973	AutoRT	6670
65CPTAC_COprospective_W_VU_20160322_05CO026_f04_normal	1.98592	GPTime	3605							TCGA_E2-A159_A2-A0T3_A2-A0YD_117C_W_BI_20130823_H-PM_f21_normal	0.646014	AutoRT	6144
65CPTAC_COprospective_W_VU_20160322_05CO026_f05_normal	2.18098	GPTime	3616							TCGA_E2-A159_A2-A0T3_A2-A0YD_117C_W_BI_20130823_H-PM_f22_normal	0.620518	AutoRT	6326
65CPTAC_COprospective_W_VU_20160322_05CO026_f06_normal	2.39134	GPTime	3719							TCGA_E2-A159_A2-A0T3_A2-A0YD_117C_W_BI_20130823_H-PM_f23_normal	0.646576	AutoRT	6269
66CPTAC_COprospective_W_VU_20160323_11CO045_f01_normal	2.56596	GPTime	2181							TCGA_E2-A159_A2-A0T3_A2-A0YD_117C_W_BI_20130823_H-PM_f24_normal	0.641751	AutoRT	6014
66CPTAC_COprospective_W_VU_20160323_11CO045_f02_normal	2.72707	GPTime	2088							TCGA_E2-A159_A2-A0T3_A2-A0YD_117C_W_BI_20130823_H-PM_fA_normal	0.572713	AutoRT	4163
66CPTAC_COprospective_W_VU_20160323_11CO045_f03_normal	2.65029	GPTime	2199							TCGA_A2-A0D0_BH-A0HK_C8-A12T_117C_W_BI_20130326_H-JQ_f01_normal	2.04134	GPTime	5127
66CPTAC_COprospective_W_VU_20160323_11CO045_f04_normal	2.91603	GPTime	2210							TCGA_A2-A0D0_BH-A0HK_C8-A12T_117C_W_BI_20130326_H-JQ_f02_normal	2.27112	GPTime	5297
66CPTAC_COprospective_W_VU_20160323_11CO045_f05_normal	2.58335	GPTime	2267							TCGA_A2-A0D0_BH-A0HK_C8-A12T_117C_W_BI_20130326_H-JQ_f03_normal	2.00916	GPTime	5444
66CPTAC_COprospective_W_VU_20160323_11CO045_f06_normal	2.58071	GPTime	2316							TCGA_A2-A0D0_BH-A0HK_C8-A12T_117C_W_BI_20130326_H-JQ_f04_normal	2.02444	GPTime	5495
67CPTAC_COprospective_W_VU_20160324_16CO011_f01_normal	2.60386	GPTime	2981							TCGA_A2-A0D0_BH-A0HK_C8-A12T_117C_W_BI_20130326_H-JQ_f05_normal	1.93682	GPTime	5931
67CPTAC_COprospective_W_VU_20160324_16CO011_f02_normal	2.22257	GPTime	3116							TCGA_A2-A0D0_BH-A0HK_C8-A12T_117C_W_BI_20130326_H-JQ_f06_normal	1.91757	GPTime	5582
67CPTAC_COprospective_W_VU_20160324_16CO011_f03_normal	2.41304	GPTime	3078							TCGA_A2-A0D0_BH-A0HK_C8-A12T_117C_W_BI_20130326_H-JQ_f07_normal	2.11572	GPTime	6064
67CPTAC_COprospective_W_VU_20160324_16CO011_f04_normal	2.34974	GPTime	3033							TCGA_A2-A0D0_BH-A0HK_C8-A12T_117C_W_BI_20130326_H-JQ_f08_normal	2.1906	GPTime	6479
67CPTAC_COprospective_W_VU_20160324_16CO011_f05_normal	2.43388	GPTime	3123							TCGA_A2-A0D0_BH-A0HK_C8-A12T_117C_W_BI_20130326_H-JQ_f09_normal	1.84388	GPTime	6267
67CPTAC_COprospective_W_VU_20160324_16CO011_f06_normal	2.54781	GPTime	3024							TCGA_A2-A0D0_BH-A0HK_C8-A12T_117C_W_BI_20130326_H-JQ_f10_normal	2.16126	GPTime	6003
68CPTAC_COprospective_W_VU_20160406_14CO005_f01_normal	2.72014	GPTime	2633							TCGA_A2-A0D0_BH-A0HK_C8-A12T_117C_W_BI_20130326_H-JQ_f11_normal	1.93058	GPTime	6219
68CPTAC_COprospective_W_VU_20160406_14CO005_f02_normal	2.44087	GPTime	2018							TCGA_A2-A0D0_BH-A0HK_C8-A12T_117C_W_BI_20130326_H-JQ_f12_normal	2.34011	GPTime	6511
68CPTAC_COprospective_W_VU_20160406_14CO005_f03_normal	2.72435	GPTime	2114							TCGA_A2-A0D0_BH-A0HK_C8-A12T_117C_W_BI_20130326_H-JQ_f13_normal	2.14774	GPTime	6334
68CPTAC_COprospective_W_VU_20160406_14CO005_f04_normal	2.52598	GPTime	2060							TCGA_A2-A0D0_BH-A0HK_C8-A12T_117C_W_BI_20130326_H-JQ_f14_normal	2.15589	GPTime	6300
68CPTAC_COprospective_W_VU_20160406_14CO005_f05_normal	2.44082	GPTime	2356							TCGA_A2-A0D0_BH-A0HK_C8-A12T_117C_W_BI_20130326_H-JQ_f15_normal	2.14187	GPTime	6611
68CPTAC_COprospective_W_VU_20160406_14CO005_f06_normal	2.65281	GPTime	2367							TCGA_A2-A0D0_BH-A0HK_C8-A12T_117C_W_BI_20130326_H-JQ_f16_normal	2.04194	GPTime	6013
69CPTAC_COprospective_W_VU_20160407_22CO006_f01_normal	2.74549	GPTime	2438							TCGA_A2-A0D0_BH-A0HK_C8-A12T_117C_W_BI_20130326_H-JQ_f17_normal	1.97552	GPTime	5933
69CPTAC_COprospective_W_VU_20160407_22CO006_f02_normal	2.50638	GPTime	2215							TCGA_A2-A0D0_BH-A0HK_C8-A12T_117C_W_BI_20130326_H-JQ_f18_normal	2.02911	GPTime	6057
69CPTAC_COprospective_W_VU_20160407_22CO006_f03_normal	2.30087	GPTime	2139							TCGA_A2-A0D0_BH-A0HK_C8-A12T_117C_W_BI_20130326_H-JQ_f19_normal	2.04728	GPTime	6042
69CPTAC_COprospective_W_VU_20160407_22CO006_f04_normal	2.87039	GPTime	2277							TCGA_A2-A0D0_BH-A0HK_C8-A12T_117C_W_BI_20130326_H-JQ_f20_normal	2.02768	GPTime	5908
69CPTAC_COprospective_W_VU_20160407_22CO006_f05_normal	2.55921	GPTime	2271							TCGA_A2-A0D0_BH-A0HK_C8-A12T_117C_W_BI_20130326_H-JQ_f21_normal	2.03735	GPTime	5412
69CPTAC_COprospective_W_VU_20160407_22CO006_f06_normal	2.55805	GPTime	2436							TCGA_A2-A0D0_BH-A0HK_C8-A12T_117C_W_BI_20130326_H-JQ_f22_normal	2.01138	GPTime	5600
70CPTAC_COprospective_W_VU_20160421_11CO037_f01_normal	2.55627	GPTime	1571							TCGA_A2-A0D0_BH-A0HK_C8-A12T_117C_W_BI_20130326_H-JQ_f23_normal	1.93752	GPTime	5832
70CPTAC_COprospective_W_VU_20160421_11CO037_f02_normal	2.35398	GPTime	1470							TCGA_A2-A0D0_BH-A0HK_C8-A12T_117C_W_BI_20130326_H-JQ_f24_normal	1.93746	GPTime	5527
70CPTAC_COprospective_W_VU_20160421_11CO037_f03_normal	2.5102	GPTime	1269							TCGA_A2-A0D0_BH-A0HK_C8-A12T_117C_W_BI_20130326_H-JQ_fA_normal	1.39305	GPTime	1249
70CPTAC_COprospective_W_VU_20160421_11CO037_f04_normal	2.59595	GPTime	1299							TCGA_A2-A0D2_C8-A12U_AR-A1AS_117C_W_BI_20131010_H-PM_f01_normal	2.3516	GPTime	6183
70CPTAC_COprospective_W_VU_20160421_11CO037_f05_normal	2.82176	GPTime	1699							TCGA_A2-A0D2_C8-A12U_AR-A1AS_117C_W_BI_20131010_H-PM_f02_normal	2.06904	GPTime	6067
70CPTAC_COprospective_W_VU_20160421_11CO037_f06_normal	2.55131	GPTime	1529							TCGA_A2-A0D2_C8-A12U_AR-A1AS_117C_W_BI_20131010_H-PM_f03_normal	2.16009	GPTime	6372
71CPTAC_COprospective_W_VU_20160414_14CO003_f01_normal	2.44293	GPTime	2223							TCGA_A2-A0D2_C8-A12U_AR-A1AS_117C_W_BI_20131010_H-PM_f04_normal	1.90202	GPTime	6261
71CPTAC_COprospective_W_VU_20160414_14CO003_f02_normal	2.15187	GPTime	1936							TCGA_A2-A0D2_C8-A12U_AR-A1AS_117C_W_BI_20131010_H-PM_f05_normal	2.06222	GPTime	6816
71CPTAC_COprospective_W_VU_20160414_14CO003_f03_normal	2.83538	GPTime	1807							TCGA_A2-A0D2_C8-A12U_AR-A1AS_117C_W_BI_20131010_H-PM_f06_normal	2.06225	GPTime	6480
71CPTAC_COprospective_W_VU_20160414_14CO003_f04_normal	2.52584	GPTime	1755							TCGA_A2-A0D2_C8-A12U_AR-A1AS_117C_W_BI_20131010_H-PM_f07_normal	1.87823	GPTime	6803
71CPTAC_COprospective_W_VU_20160414_14CO003_f05_normal	2.4358	GPTime	1875							TCGA_A2-A0D2_C8-A12U_AR-A1AS_117C_W_BI_20131010_H-PM_f08_normal	2.18488	GPTime	7282
71CPTAC_COprospective_W_VU_20160414_14CO003_f06_normal	2.51246	GPTime	2037							TCGA_A2-A0D2_C8-A12U_AR-A1AS_117C_W_BI_20131010_H-PM_f09_normal	2.06453	GPTime	7176
72CPTAC_COprospective_W_VU_20160422_05CO044_f01_normal	2.28551	GPTime	2592							TCGA_A2-A0D2_C8-A12U_AR-A1AS_117C_W_BI_20131010_H-PM_f10_normal	2.11508	GPTime	7010
72CPTAC_COprospective_W_VU_20160422_05CO044_f02_normal	2.39653	GPTime	2745							TCGA_A2-A0D2_C8-A12U_AR-A1AS_117C_W_BI_20131010_H-PM_f11_normal	2.362	GPTime	7028
72CPTAC_COprospective_W_VU_20160422_05CO044_f03_normal	2.77042	GPTime	2634							TCGA_A2-A0D2_C8-A12U_AR-A1AS_117C_W_BI_20131010_H-PM_f12_normal	2.10181	GPTime	7366
72CPTAC_COprospective_W_VU_20160422_05CO044_f04_normal	2.2329	GPTime	2468							TCGA_A2-A0D2_C8-A12U_AR-A1AS_117C_W_BI_20131010_H-PM_f13_normal	2.1814	GPTime	7110
72CPTAC_COprospective_W_VU_20160422_05CO044_f05_normal	2.51401	GPTime	2554							TCGA_A2-A0D2_C8-A12U_AR-A1AS_117C_W_BI_20131010_H-PM_f14_normal	2.12937	GPTime	7079
72CPTAC_COprospective_W_VU_20160422_05CO044_f06_normal	2.9336	GPTime	2567							TCGA_A2-A0D2_C8-A12U_AR-A1AS_117C_W_BI_20131010_H-PM_f15_normal	2.17198	GPTime	7356
73CPTAC_COprospective_W_VU_20160422_11CO036_f01_normal	2.4587	GPTime	2285							TCGA_A2-A0D2_C8-A12U_AR-A1AS_117C_W_BI_20131010_H-PM_f16_normal	2.24056	GPTime	6788
73CPTAC_COprospective_W_VU_20160422_11CO036_f02_normal	2.57726	GPTime	2204							TCGA_A2-A0D2_C8-A12U_AR-A1AS_117C_W_BI_20131010_H-PM_f17_normal	2.12268	GPTime	6506
73CPTAC_COprospective_W_VU_20160422_11CO036_f03_normal	2.61458	GPTime	2070							TCGA_A2-A0D2_C8-A12U_AR-A1AS_117C_W_BI_20131010_H-PM_f18_normal	2.1151	GPTime	6738
73CPTAC_COprospective_W_VU_20160422_11CO036_f04_normal	2.44943	GPTime	2186							TCGA_A2-A0D2_C8-A12U_AR-A1AS_117C_W_BI_20131010_H-PM_f19_normal	2.10553	GPTime	6876
73CPTAC_COprospective_W_VU_20160422_11CO036_f05_normal	2.25912	GPTime	2258							TCGA_A2-A0D2_C8-A12U_AR-A1AS_117C_W_BI_20131010_H-PM_f20_normal	2.20913	GPTime	6710
73CPTAC_COprospective_W_VU_20160422_11CO036_f06_normal	2.53377	GPTime	2172							TCGA_A2-A0D2_C8-A12U_AR-A1AS_117C_W_BI_20131010_H-PM_f21_normal	2.30228	GPTime	6326
74CPTAC_COprospective_W_VU_20160912_11CO008_f01_normal	2.36791	GPTime	2099							TCGA_A2-A0D2_C8-A12U_AR-A1AS_117C_W_BI_20131010_H-PM_f22_normal	1.97878	GPTime	6461
74CPTAC_COprospective_W_VU_20160912_11CO008_f02_normal	2.38615	GPTime	2047							TCGA_A2-A0D2_C8-A12U_AR-A1AS_117C_W_BI_20131010_H-PM_f23_normal	2.1478	GPTime	6509
74CPTAC_COprospective_W_VU_20160912_11CO008_f03_normal	2.53513	GPTime	1947							TCGA_A2-A0D2_C8-A12U_AR-A1AS_117C_W_BI_20131010_H-PM_f24_normal	2.21941	GPTime	6415
74CPTAC_COprospective_W_VU_20160912_11CO008_f04_normal	2.15108	GPTime	1878							TCGA_A2-A0D2_C8-A12U_AR-A1AS_117C_W_BI_20131010_H-PM_fA_normal	1.98958	GPTime	1397
74CPTAC_COprospective_W_VU_20160912_11CO008_f05_normal	2.85775	GPTime	1866							TCGA_A2-A0EV_AN-A0AM_D8-A142_117C_W_BI_20130625_H-PM_f01_normal	2.50393	GPTime	6079
74CPTAC_COprospective_W_VU_20160912_11CO008_f06_normal	2.5668	GPTime	1966							TCGA_A2-A0EV_AN-A0AM_D8-A142_117C_W_BI_20130625_H-PM_f02_normal	2.37234	GPTime	6279
77CPTAC_COprospective_W_VU_20160504_11CO070_f01_normal	2.98508	GPTime	2248							TCGA_A2-A0EV_AN-A0AM_D8-A142_117C_W_BI_20130625_H-PM_f03_normal	2.29996	GPTime	6820
77CPTAC_COprospective_W_VU_20160504_11CO070_f02_normal	2.45759	GPTime	2338							TCGA_A2-A0EV_AN-A0AM_D8-A142_117C_W_BI_20130625_H-PM_f04_normal	2.34403	GPTime	6496
77CPTAC_COprospective_W_VU_20160504_11CO070_f03_normal	2.42923	GPTime	2308							TCGA_A2-A0EV_AN-A0AM_D8-A142_117C_W_BI_20130625_H-PM_f05_normal	2.37336	GPTime	6542
77CPTAC_COprospective_W_VU_20160504_11CO070_f04_normal	2.71781	GPTime	2167							TCGA_A2-A0EV_AN-A0AM_D8-A142_117C_W_BI_20130625_H-PM_f06_normal	2.08834	GPTime	6739
77CPTAC_COprospective_W_VU_20160504_11CO070_f05_normal	2.52045	GPTime	2351							TCGA_A2-A0EV_AN-A0AM_D8-A142_117C_W_BI_20130625_H-PM_f07_normal	2.27043	GPTime	7179
77CPTAC_COprospective_W_VU_20160504_11CO070_f06_normal	2.59834	GPTime	2197							TCGA_A2-A0EV_AN-A0AM_D8-A142_117C_W_BI_20130625_H-PM_f08_normal	2.061	GPTime	7148
78CPTAC_COprospective_W_VU_20160505_11CO079_f02_normal	2.4226	GPTime	1342							TCGA_A2-A0EV_AN-A0AM_D8-A142_117C_W_BI_20130625_H-PM_f09_normal	2.28285	GPTime	6894
78CPTAC_COprospective_W_VU_20160915_11CO079_f01_normal	2.64987	GPTime	1738							TCGA_A2-A0EV_AN-A0AM_D8-A142_117C_W_BI_20130625_H-PM_f10_normal	2.20247	GPTime	7112
78CPTAC_COprospective_W_VU_20160915_11CO079_f03_normal	2.05753	GPTime	1643							TCGA_A2-A0EV_AN-A0AM_D8-A142_117C_W_BI_20130625_H-PM_f11_normal	2.32134	GPTime	7141
78CPTAC_COprospective_W_VU_20160915_11CO079_f04_normal	2.12716	GPTime	1552							TCGA_A2-A0EV_AN-A0AM_D8-A142_117C_W_BI_20130625_H-PM_f12_normal	2.11281	GPTime	7422
78CPTAC_COprospective_W_VU_20160915_11CO079_f05_normal	2.4387	GPTime	1594							TCGA_A2-A0EV_AN-A0AM_D8-A142_117C_W_BI_20130625_H-PM_f13_normal	2.19699	GPTime	7083
78CPTAC_COprospective_W_VU_20160915_11CO079_f06_normal	2.72117	GPTime	1679							TCGA_A2-A0EV_AN-A0AM_D8-A142_117C_W_BI_20130625_H-PM_f14_normal	2.11036	GPTime	7333
79CPTAC_COprospective_W_VU_20160510_05CO053_f01_normal	2.28263	GPTime	2136							TCGA_A2-A0EV_AN-A0AM_D8-A142_117C_W_BI_20130625_H-PM_f15_normal	2.1602	GPTime	7183
79CPTAC_COprospective_W_VU_20160510_05CO053_f02_normal	2.15563	GPTime	2088							TCGA_A2-A0EV_AN-A0AM_D8-A142_117C_W_BI_20130625_H-PM_f16_normal	2.24475	GPTime	6628
79CPTAC_COprospective_W_VU_20160510_05CO053_f03_normal	2.14059	GPTime	1999							TCGA_A2-A0EV_AN-A0AM_D8-A142_117C_W_BI_20130625_H-PM_f17_normal	2.32426	GPTime	6735
79CPTAC_COprospective_W_VU_20160510_05CO053_f04_normal	2.09775	GPTime	1591							TCGA_A2-A0EV_AN-A0AM_D8-A142_117C_W_BI_20130625_H-PM_f18_normal	2.18548	GPTime	6915
79CPTAC_COprospective_W_VU_20160510_05CO053_f05_normal	2.37559	GPTime	1980							TCGA_A2-A0EV_AN-A0AM_D8-A142_117C_W_BI_20130625_H-PM_f19_normal	2.23793	GPTime	6823
79CPTAC_COprospective_W_VU_20160510_05CO053_f06_normal	2.53173	GPTime	1829							TCGA_A2-A0EV_AN-A0AM_D8-A142_117C_W_BI_20130625_H-PM_f20_normal	1.92113	GPTime	6508
80CPTAC_COprospective_W_VU_20160517_11CO072_f01_normal	2.6179	GPTime	2243							TCGA_A2-A0EV_AN-A0AM_D8-A142_117C_W_BI_20130625_H-PM_f21_normal	2.27213	GPTime	6461
80CPTAC_COprospective_W_VU_20160517_11CO072_f02_normal	2.20764	GPTime	2299							TCGA_A2-A0EV_AN-A0AM_D8-A142_117C_W_BI_20130625_H-PM_f22_normal	2.30461	GPTime	6389
80CPTAC_COprospective_W_VU_20160517_11CO072_f03_normal	2.34654	GPTime	2150							TCGA_A2-A0EV_AN-A0AM_D8-A142_117C_W_BI_20130625_H-PM_f23_normal	1.8674	GPTime	6429
80CPTAC_COprospective_W_VU_20160517_11CO072_f04_normal	2.14788	GPTime	2007							TCGA_A2-A0EV_AN-A0AM_D8-A142_117C_W_BI_20130625_H-PM_f24_normal	2.24914	GPTime	6636
80CPTAC_COprospective_W_VU_20160517_11CO072_f05_normal	2.48939	GPTime	2178							TCGA_A2-A0EV_AN-A0AM_D8-A142_117C_W_BI_20130625_H-PM_fA_normal	2.00357	GPTime	1369
80CPTAC_COprospective_W_VU_20160517_11CO072_f06_normal	2.38979	GPTime	2026							TCGA_A2-A0SW_AO-A0JL_BH-A0BV_117C_W_BI_20131024_H-PM_f01_normal	2.43305	GPTime	4860
81CPTAC_COprospective_W_VU_20160519_11CO027_f01_normal	2.29993	GPTime	1341							TCGA_A2-A0SW_AO-A0JL_BH-A0BV_117C_W_BI_20131024_H-PM_f02_normal	2.4535	GPTime	5004
81CPTAC_COprospective_W_VU_20160519_11CO027_f02_normal	1.93013	GPTime	1622							TCGA_A2-A0SW_AO-A0JL_BH-A0BV_117C_W_BI_20131024_H-PM_f03_normal	2.6388	GPTime	4788
81CPTAC_COprospective_W_VU_20160915_11CO027_f03_normal	2.33699	GPTime	3221							TCGA_A2-A0SW_AO-A0JL_BH-A0BV_117C_W_BI_20131024_H-PM_f04_normal	2.57203	GPTime	5085
81CPTAC_COprospective_W_VU_20160915_11CO027_f04_normal	2.16504	GPTime	3109							TCGA_A2-A0SW_AO-A0JL_BH-A0BV_117C_W_BI_20131024_H-PM_f05_normal	2.66721	GPTime	5261
81CPTAC_COprospective_W_VU_20160915_11CO027_f05_normal	2.38418	GPTime	2837							TCGA_A2-A0SW_AO-A0JL_BH-A0BV_117C_W_BI_20131024_H-PM_f06_normal	2.46667	GPTime	4999
81CPTAC_COprospective_W_VU_20160915_11CO027_f06_normal	2.22183	GPTime	3158							TCGA_A2-A0SW_AO-A0JL_BH-A0BV_117C_W_BI_20131024_H-PM_f07_normal	2.74157	GPTime	5130
82CPTAC_COprospective_W_VU_20160520_11CO077_f01_normal	2.3639	GPTime	1629							TCGA_A2-A0SW_AO-A0JL_BH-A0BV_117C_W_BI_20131024_H-PM_f08_normal	2.62929	GPTime	5551
82CPTAC_COprospective_W_VU_20160520_11CO077_f02_normal	2.38545	GPTime	1632							TCGA_A2-A0SW_AO-A0JL_BH-A0BV_117C_W_BI_20131024_H-PM_f09_normal	2.52063	GPTime	5535
82CPTAC_COprospective_W_VU_20160520_11CO077_f03_normal	2.76943	GPTime	1439							TCGA_A2-A0SW_AO-A0JL_BH-A0BV_117C_W_BI_20131024_H-PM_f10_normal	2.67018	GPTime	5253
82CPTAC_COprospective_W_VU_20160520_11CO077_f04_normal	2.45378	GPTime	1458							TCGA_A2-A0SW_AO-A0JL_BH-A0BV_117C_W_BI_20131024_H-PM_f11_normal	2.72507	GPTime	5427
82CPTAC_COprospective_W_VU_20160520_11CO077_f05_normal	2.42972	GPTime	1582							TCGA_A2-A0SW_AO-A0JL_BH-A0BV_117C_W_BI_20131024_H-PM_f12_normal	2.58461	GPTime	5730
82CPTAC_COprospective_W_VU_20160520_11CO077_f06_normal	2.25048	GPTime	1522							TCGA_A2-A0SW_AO-A0JL_BH-A0BV_117C_W_BI_20131024_H-PM_f13_normal	2.3113	GPTime	5593
83CPTAC_COprospective_W_VU_20160524_05CO054_f01_normal	2.18139	GPTime	2044							TCGA_A2-A0SW_AO-A0JL_BH-A0BV_117C_W_BI_20131024_H-PM_f14_normal	2.70323	GPTime	5675
83CPTAC_COprospective_W_VU_20160524_05CO054_f02_normal	2.45908	GPTime	2049							TCGA_A2-A0SW_AO-A0JL_BH-A0BV_117C_W_BI_20131024_H-PM_f15_normal	2.60103	GPTime	5737
83CPTAC_COprospective_W_VU_20160524_05CO054_f03_normal	1.83188	GPTime	2065							TCGA_A2-A0SW_AO-A0JL_BH-A0BV_117C_W_BI_20131024_H-PM_f16_normal	2.68128	GPTime	5145
83CPTAC_COprospective_W_VU_20160524_05CO054_f04_normal	2.22469	GPTime	1982							TCGA_A2-A0SW_AO-A0JL_BH-A0BV_117C_W_BI_20131024_H-PM_f17_normal	2.37444	GPTime	5476
83CPTAC_COprospective_W_VU_20160524_05CO054_f05_normal	2.26212	GPTime	2023							TCGA_A2-A0SW_AO-A0JL_BH-A0BV_117C_W_BI_20131024_H-PM_f18_normal	2.51866	GPTime	5507
83CPTAC_COprospective_W_VU_20160524_05CO054_f06_normal	2.15691	GPTime	1989							TCGA_A2-A0SW_AO-A0JL_BH-A0BV_117C_W_BI_20131024_H-PM_f19_normal	2.50469	GPTime	5227
84CPTAC_COprospective_W_VU_20160916_05CO050_f01_normal	2.65534	GPTime	2413							TCGA_A2-A0SW_AO-A0JL_BH-A0BV_117C_W_BI_20131024_H-PM_f20_normal	2.59575	GPTime	5454
84CPTAC_COprospective_W_VU_20160916_05CO050_f02_normal	2.88971	GPTime	2376							TCGA_A2-A0SW_AO-A0JL_BH-A0BV_117C_W_BI_20131024_H-PM_f21_normal	2.5184	GPTime	5107
84CPTAC_COprospective_W_VU_20160916_05CO050_f03_normal	2.17713	GPTime	2466							TCGA_A2-A0SW_AO-A0JL_BH-A0BV_117C_W_BI_20131024_H-PM_f22_normal	2.3293	GPTime	5238
84CPTAC_COprospective_W_VU_20160916_05CO050_f04_normal	2.06015	GPTime	2403							TCGA_A2-A0SW_AO-A0JL_BH-A0BV_117C_W_BI_20131024_H-PM_f23_normal	2.31913	GPTime	5251
84CPTAC_COprospective_W_VU_20160916_05CO050_f05_normal	2.28662	GPTime	2484							TCGA_A2-A0SW_AO-A0JL_BH-A0BV_117C_W_BI_20131024_H-PM_f24_normal	2.38498	GPTime	4900
84CPTAC_COprospective_W_VU_20160916_05CO050_f06_normal	2.71012	GPTime	2476							TCGA_A2-A0SW_AO-A0JL_BH-A0BV_117C_W_BI_20131024_H-PM_fA_normal	2.54277	GPTime	740
85CPTAC_COprospective_W_VU_20160630_11CO058_f01_normal	2.41545	GPTime	3870							TCGA_A2-A0T6_E2-A158_E2-A15A_117C_W_BI_20130918_H-PM_f01_normal	2.17318	GPTime	6117
85CPTAC_COprospective_W_VU_20160630_11CO058_f02_normal	2.68498	GPTime	3760							TCGA_A2-A0T6_E2-A158_E2-A15A_117C_W_BI_20130918_H-PM_f02_normal	2.06725	GPTime	5996
85CPTAC_COprospective_W_VU_20160630_11CO058_f03_normal	2.31092	GPTime	3642							TCGA_A2-A0T6_E2-A158_E2-A15A_117C_W_BI_20130918_H-PM_f03_normal	2.33115	GPTime	6071
85CPTAC_COprospective_W_VU_20160630_11CO058_f04_normal	2.39324	GPTime	3716							TCGA_A2-A0T6_E2-A158_E2-A15A_117C_W_BI_20130918_H-PM_f04_normal	2.49288	GPTime	5948
85CPTAC_COprospective_W_VU_20160630_11CO058_f05_normal	2.45308	GPTime	3706							TCGA_A2-A0T6_E2-A158_E2-A15A_117C_W_BI_20130918_H-PM_f05_normal	2.51518	GPTime	6535
85CPTAC_COprospective_W_VU_20160630_11CO058_f06_normal	2.59811	GPTime	3824							TCGA_A2-A0T6_E2-A158_E2-A15A_117C_W_BI_20130918_H-PM_f06_normal	2.37025	GPTime	6268
86CPTAC_COprospective_W_VU_20160628_11CO057_f01_normal	2.53168	GPTime	4596							TCGA_A2-A0T6_E2-A158_E2-A15A_117C_W_BI_20130918_H-PM_f07_normal	2.44153	GPTime	6672
86CPTAC_COprospective_W_VU_20160628_11CO057_f02_normal	2.64338	GPTime	4182							TCGA_A2-A0T6_E2-A158_E2-A15A_117C_W_BI_20130918_H-PM_f08_normal	2.47526	GPTime	6994
86CPTAC_COprospective_W_VU_20160628_11CO057_f03_normal	2.76113	GPTime	4415							TCGA_A2-A0T6_E2-A158_E2-A15A_117C_W_BI_20130918_H-PM_f09_normal	2.19191	GPTime	6900
86CPTAC_COprospective_W_VU_20160628_11CO057_f04_normal	2.6157	GPTime	4119							TCGA_A2-A0T6_E2-A158_E2-A15A_117C_W_BI_20130918_H-PM_f10_normal	2.27094	GPTime	6469
86CPTAC_COprospective_W_VU_20160628_11CO057_f05_normal	2.675	GPTime	4195							TCGA_A2-A0T6_E2-A158_E2-A15A_117C_W_BI_20130918_H-PM_f11_normal	2.55062	GPTime	6900
86CPTAC_COprospective_W_VU_20160628_11CO057_f06_normal	2.48738	GPTime	4239							TCGA_A2-A0T6_E2-A158_E2-A15A_117C_W_BI_20130918_H-PM_f12_normal	2.2825	GPTime	7216
87CPTAC_COprospective_W_VU_20160701_09CO022_f01_normal	2.51841	GPTime	4925							TCGA_A2-A0T6_E2-A158_E2-A15A_117C_W_BI_20130918_H-PM_f13_normal	2.25335	GPTime	6893
87CPTAC_COprospective_W_VU_20160701_09CO022_f02_normal	2.28524	GPTime	5072							TCGA_A2-A0T6_E2-A158_E2-A15A_117C_W_BI_20130918_H-PM_f14_normal	2.06732	GPTime	7174
87CPTAC_COprospective_W_VU_20160701_09CO022_f03_normal	2.41546	GPTime	4733							TCGA_A2-A0T6_E2-A158_E2-A15A_117C_W_BI_20130918_H-PM_f15_normal	2.40513	GPTime	7146
87CPTAC_COprospective_W_VU_20160701_09CO022_f04_normal	2.46507	GPTime	4672							TCGA_A2-A0T6_E2-A158_E2-A15A_117C_W_BI_20130918_H-PM_f16_normal	2.4303	GPTime	6482
87CPTAC_COprospective_W_VU_20160701_09CO022_f05_normal	2.28495	GPTime	4774							TCGA_A2-A0T6_E2-A158_E2-A15A_117C_W_BI_20130918_H-PM_f17_normal	2.38824	GPTime	6416
87CPTAC_COprospective_W_VU_20160701_09CO022_f06_normal	2.44555	GPTime	4763							TCGA_A2-A0T6_E2-A158_E2-A15A_117C_W_BI_20130918_H-PM_f18_normal	2.26122	GPTime	6629
88CPTAC_COprospective_W_VU_20160705_11CO054_f01_normal	2.44457	GPTime	5145							TCGA_A2-A0T6_E2-A158_E2-A15A_117C_W_BI_20130918_H-PM_f19_normal	2.36023	GPTime	6843
88CPTAC_COprospective_W_VU_20160705_11CO054_f02_normal	2.31019	GPTime	4827							TCGA_A2-A0T6_E2-A158_E2-A15A_117C_W_BI_20130918_H-PM_f20_normal	2.39386	GPTime	6392
88CPTAC_COprospective_W_VU_20160705_11CO054_f03_normal	2.44829	GPTime	4823							TCGA_A2-A0T6_E2-A158_E2-A15A_117C_W_BI_20130918_H-PM_f21_normal	2.08138	GPTime	5931
88CPTAC_COprospective_W_VU_20160705_11CO054_f04_normal	2.26752	GPTime	4658							TCGA_A2-A0T6_E2-A158_E2-A15A_117C_W_BI_20130918_H-PM_f22_normal	2.15982	GPTime	6284
88CPTAC_COprospective_W_VU_20160705_11CO054_f05_normal	2.38464	GPTime	4826							TCGA_A2-A0T6_E2-A158_E2-A15A_117C_W_BI_20130918_H-PM_f23_normal	2.22163	GPTime	6151
88CPTAC_COprospective_W_VU_20160705_11CO054_f06_normal	2.50687	GPTime	4935							TCGA_A2-A0T6_E2-A158_E2-A15A_117C_W_BI_20130918_H-PM_f24_normal	2.29272	GPTime	6106
89CPTAC_COprospective_W_VU_20160707_11CO053_f01_normal	2.25682	GPTime	4002							TCGA_A2-A0T6_E2-A158_E2-A15A_117C_W_BI_20130918_H-PM_fA_normal	1.84579	GPTime	2302
89CPTAC_COprospective_W_VU_20160707_11CO053_f02_normal	2.02638	GPTime	3915							TCGA_A2-A0T7_C8-A12Q_A8-A079_117C_W_BI_20130820_H-PM_f01_normal	2.20757	GPTime	5257
89CPTAC_COprospective_W_VU_20160707_11CO053_f03_normal	2.33381	GPTime	3967							TCGA_A2-A0T7_C8-A12Q_A8-A079_117C_W_BI_20130820_H-PM_f02_normal	2.24377	GPTime	5474
89CPTAC_COprospective_W_VU_20160707_11CO053_f04_normal	2.14595	GPTime	3569							TCGA_A2-A0T7_C8-A12Q_A8-A079_117C_W_BI_20130820_H-PM_f03_normal	2.22577	GPTime	5472
89CPTAC_COprospective_W_VU_20160707_11CO053_f05_normal	2.44158	GPTime	3942							TCGA_A2-A0T7_C8-A12Q_A8-A079_117C_W_BI_20130820_H-PM_f04_normal	2.21211	GPTime	5591
89CPTAC_COprospective_W_VU_20160707_11CO053_f06_normal	2.19114	GPTime	3921							TCGA_A2-A0T7_C8-A12Q_A8-A079_117C_W_BI_20130820_H-PM_f05_normal	1.95554	GPTime	6239
90CPTAC_COprospective_W_VU_20160728_11CO052_f01_normal	2.34966	GPTime	3584							TCGA_A2-A0T7_C8-A12Q_A8-A079_117C_W_BI_20130820_H-PM_f06_normal	2.24098	GPTime	6006
90CPTAC_COprospective_W_VU_20160728_11CO052_f02_normal	2.09345	GPTime	3393							TCGA_A2-A0T7_C8-A12Q_A8-A079_117C_W_BI_20130820_H-PM_f07_normal	2.15236	GPTime	6524
90CPTAC_COprospective_W_VU_20160728_11CO052_f03_normal	2.48752	GPTime	3173							TCGA_A2-A0T7_C8-A12Q_A8-A079_117C_W_BI_20130820_H-PM_f08_normal	2.06879	GPTime	6789
90CPTAC_COprospective_W_VU_20160728_11CO052_f04_normal	2.11001	GPTime	3053							TCGA_A2-A0T7_C8-A12Q_A8-A079_117C_W_BI_20130820_H-PM_f09_normal	2.12477	GPTime	6359
90CPTAC_COprospective_W_VU_20160728_11CO052_f05_normal	2.07139	GPTime	3259							TCGA_A2-A0T7_C8-A12Q_A8-A079_117C_W_BI_20130820_H-PM_f10_normal	1.90807	GPTime	6379
90CPTAC_COprospective_W_VU_20160728_11CO052_f06_normal	2.38357	GPTime	3305							TCGA_A2-A0T7_C8-A12Q_A8-A079_117C_W_BI_20130820_H-PM_f11_normal	2.2184	GPTime	6645
92CPTAC_COprospective_W_VU_20160728_11CO061_f01_normal	2.5762	GPTime	2359							TCGA_A2-A0T7_C8-A12Q_A8-A079_117C_W_BI_20130820_H-PM_f12_normal	1.90728	GPTime	6895
92CPTAC_COprospective_W_VU_20160728_11CO061_f02_normal	3.12034	GPTime	2359							TCGA_A2-A0T7_C8-A12Q_A8-A079_117C_W_BI_20130820_H-PM_f13_normal	2.20548	GPTime	7007
92CPTAC_COprospective_W_VU_20160728_11CO061_f03_normal	2.29404	GPTime	2529							TCGA_A2-A0T7_C8-A12Q_A8-A079_117C_W_BI_20130820_H-PM_f14_normal	2.25165	GPTime	7516
92CPTAC_COprospective_W_VU_20160728_11CO061_f04_normal	2.24116	GPTime	2289							TCGA_A2-A0T7_C8-A12Q_A8-A079_117C_W_BI_20130820_H-PM_f15_normal	2.17776	GPTime	7405
92CPTAC_COprospective_W_VU_20160728_11CO061_f05_normal	2.21318	GPTime	2317							TCGA_A2-A0T7_C8-A12Q_A8-A079_117C_W_BI_20130820_H-PM_f16_normal	2.06701	GPTime	6480
92CPTAC_COprospective_W_VU_20160728_11CO061_f06_normal	2.62387	GPTime	2213							TCGA_A2-A0T7_C8-A12Q_A8-A079_117C_W_BI_20130820_H-PM_f17_normal	2.16138	GPTime	7146
93CPTAC_COprospective_W_VU_20160729_11CO044_f01_normal	2.54242	GPTime	3462							TCGA_A2-A0T7_C8-A12Q_A8-A079_117C_W_BI_20130820_H-PM_f18_normal	2.09287	GPTime	7049
93CPTAC_COprospective_W_VU_20160729_11CO044_f02_normal	2.28265	GPTime	3291							TCGA_A2-A0T7_C8-A12Q_A8-A079_117C_W_BI_20130820_H-PM_f19_normal	2.00935	GPTime	7036
93CPTAC_COprospective_W_VU_20160729_11CO044_f03_normal	2.30849	GPTime	3159							TCGA_A2-A0T7_C8-A12Q_A8-A079_117C_W_BI_20130820_H-PM_f20_normal	2.04756	GPTime	6669
93CPTAC_COprospective_W_VU_20160729_11CO044_f04_normal	2.31566	GPTime	3082							TCGA_A2-A0T7_C8-A12Q_A8-A079_117C_W_BI_20130820_H-PM_f21_normal	2.06825	GPTime	6171
93CPTAC_COprospective_W_VU_20160729_11CO044_f05_normal	2.50474	GPTime	3257							TCGA_A2-A0T7_C8-A12Q_A8-A079_117C_W_BI_20130820_H-PM_f22_normal	2.1835	GPTime	6237
93CPTAC_COprospective_W_VU_20160729_11CO044_f06_normal	2.20677	GPTime	3132							TCGA_A2-A0T7_C8-A12Q_A8-A079_117C_W_BI_20130820_H-PM_f23_normal	2.0189	GPTime	6153
94CPTAC_COprospective_W_VU_20160729_05CO045_f01_normal	2.43605	GPTime	3185							TCGA_A2-A0T7_C8-A12Q_A8-A079_117C_W_BI_20130820_H-PM_f24_normal	2.07817	GPTime	6411
94CPTAC_COprospective_W_VU_20160729_05CO045_f02_normal	2.51277	GPTime	3136							TCGA_A2-A0T7_C8-A12Q_A8-A079_117C_W_BI_20130820_H-PM_fA_normal	2.07741	GPTime	1703
94CPTAC_COprospective_W_VU_20160729_05CO045_f03_normal	2.37314	GPTime	2998							TCGA_A2-A0YF_BH-A0DD_BH-A0E9_117C_W_BI_20131018_H-PM_f01_normal	2.35236	GPTime	5794
94CPTAC_COprospective_W_VU_20160729_05CO045_f04_normal	2.25525	GPTime	3026							TCGA_A2-A0YF_BH-A0DD_BH-A0E9_117C_W_BI_20131018_H-PM_f02_normal	2.30548	GPTime	5696
94CPTAC_COprospective_W_VU_20160729_05CO045_f05_normal	2.50509	GPTime	2999							TCGA_A2-A0YF_BH-A0DD_BH-A0E9_117C_W_BI_20131018_H-PM_f03_normal	2.12389	GPTime	6216
94CPTAC_COprospective_W_VU_20160729_05CO045_f06_normal	2.76036	GPTime	3023							TCGA_A2-A0YF_BH-A0DD_BH-A0E9_117C_W_BI_20131018_H-PM_f04_normal	2.26301	GPTime	5938
97CPTAC_COprospective_W_VU_20160801_11CO021_f01_normal	2.12284	GPTime	2413							TCGA_A2-A0YF_BH-A0DD_BH-A0E9_117C_W_BI_20131018_H-PM_f05_normal	2.27059	GPTime	6382
97CPTAC_COprospective_W_VU_20160801_11CO021_f02_normal	2.16214	GPTime	2273							TCGA_A2-A0YF_BH-A0DD_BH-A0E9_117C_W_BI_20131018_H-PM_f06_normal	2.21986	GPTime	6187
97CPTAC_COprospective_W_VU_20160801_11CO021_f03_normal	2.3174	GPTime	2450							TCGA_A2-A0YF_BH-A0DD_BH-A0E9_117C_W_BI_20131018_H-PM_f07_normal	2.10089	GPTime	6790
97CPTAC_COprospective_W_VU_20160801_11CO021_f04_normal	2.19881	GPTime	2394							TCGA_A2-A0YF_BH-A0DD_BH-A0E9_117C_W_BI_20131018_H-PM_f08_normal	2.49074	GPTime	6798
97CPTAC_COprospective_W_VU_20160801_11CO021_f05_normal	2.06334	GPTime	2473							TCGA_A2-A0YF_BH-A0DD_BH-A0E9_117C_W_BI_20131018_H-PM_f09_normal	2.38126	GPTime	6305
97CPTAC_COprospective_W_VU_20160801_11CO021_f06_normal	2.16662	GPTime	2490							TCGA_A2-A0YF_BH-A0DD_BH-A0E9_117C_W_BI_20131018_H-PM_f10_normal	2.18342	GPTime	6545
98CPTAC_COprospective_W_VU_20160804_11CO047_f01_normal	2.27774	GPTime	2466							TCGA_A2-A0YF_BH-A0DD_BH-A0E9_117C_W_BI_20131018_H-PM_f11_normal	2.24246	GPTime	6486
98CPTAC_COprospective_W_VU_20160804_11CO047_f02_normal	2.10064	GPTime	2438							TCGA_A2-A0YF_BH-A0DD_BH-A0E9_117C_W_BI_20131018_H-PM_f12_normal	1.86976	GPTime	7106
98CPTAC_COprospective_W_VU_20160804_11CO047_f03_normal	2.22594	GPTime	2472							TCGA_A2-A0YF_BH-A0DD_BH-A0E9_117C_W_BI_20131018_H-PM_f13_normal	2.19584	GPTime	6492
98CPTAC_COprospective_W_VU_20160804_11CO047_f04_normal	2.07598	GPTime	2231							TCGA_A2-A0YF_BH-A0DD_BH-A0E9_117C_W_BI_20131018_H-PM_f14_normal	2.39703	GPTime	6645
98CPTAC_COprospective_W_VU_20160804_11CO047_f05_normal	2.32525	GPTime	2337							TCGA_A2-A0YF_BH-A0DD_BH-A0E9_117C_W_BI_20131018_H-PM_f15_normal	2.22607	GPTime	6679
98CPTAC_COprospective_W_VU_20160804_11CO047_f06_normal	2.28219	GPTime	2268							TCGA_A2-A0YF_BH-A0DD_BH-A0E9_117C_W_BI_20131018_H-PM_f16_normal	2.36078	GPTime	6043
99CPTAC_COprospective_W_VU_20160801_11CO022_f01_normal	2.50499	GPTime	2238							TCGA_A2-A0YF_BH-A0DD_BH-A0E9_117C_W_BI_20131018_H-PM_f17_normal	2.37003	GPTime	6003
99CPTAC_COprospective_W_VU_20160801_11CO022_f02_normal	2.67681	GPTime	2363							TCGA_A2-A0YF_BH-A0DD_BH-A0E9_117C_W_BI_20131018_H-PM_f18_normal	2.10034	GPTime	6397
99CPTAC_COprospective_W_VU_20160801_11CO022_f03_normal	2.17188	GPTime	2360							TCGA_A2-A0YF_BH-A0DD_BH-A0E9_117C_W_BI_20131018_H-PM_f19_normal	2.11545	GPTime	6357
99CPTAC_COprospective_W_VU_20160801_11CO022_f04_normal	2.40982	GPTime	2314							TCGA_A2-A0YF_BH-A0DD_BH-A0E9_117C_W_BI_20131018_H-PM_f20_normal	2.16699	GPTime	6147
99CPTAC_COprospective_W_VU_20160801_11CO022_f05_normal	2.26131	GPTime	2389							TCGA_A2-A0YF_BH-A0DD_BH-A0E9_117C_W_BI_20131018_H-PM_f21_normal	2.16601	GPTime	5761
99CPTAC_COprospective_W_VU_20160801_11CO022_f06_normal	1.97754	GPTime	2221							TCGA_A2-A0YF_BH-A0DD_BH-A0E9_117C_W_BI_20131018_H-PM_f22_normal	2.04867	GPTime	5827
										TCGA_A2-A0YF_BH-A0DD_BH-A0E9_117C_W_BI_20131018_H-PM_f23_normal	2.18271	GPTime	5922
										TCGA_A2-A0YF_BH-A0DD_BH-A0E9_117C_W_BI_20131018_H-PM_f24_normal	2.16467	GPTime	6760
										TCGA_A2-A0YF_BH-A0DD_BH-A0E9_117C_W_BI_20131018_H-PM_fA_normal	2.0248	GPTime	6721
										TCGA_A2-A0YG_E2-A150_BH-A18N_117C_W_BI_20130912_H-PM_f01_normal	2.19398	GPTime	5679
										TCGA_A2-A0YG_E2-A150_BH-A18N_117C_W_BI_20130912_H-PM_f02_normal	2.34439	GPTime	5373
										TCGA_A2-A0YG_E2-A150_BH-A18N_117C_W_BI_20130912_H-PM_f03_normal	2.35883	GPTime	5562
										TCGA_A2-A0YG_E2-A150_BH-A18N_117C_W_BI_20130912_H-PM_f04_normal	2.053	GPTime	5856
										TCGA_A2-A0YG_E2-A150_BH-A18N_117C_W_BI_20130912_H-PM_f05_normal	2.21266	GPTime	6171
										TCGA_A2-A0YG_E2-A150_BH-A18N_117C_W_BI_20130912_H-PM_f06_normal	2.13789	GPTime	5717
										TCGA_A2-A0YG_E2-A150_BH-A18N_117C_W_BI_20130912_H-PM_f07_normal	2.14966	GPTime	5976
										TCGA_A2-A0YG_E2-A150_BH-A18N_117C_W_BI_20130912_H-PM_f08_130918182213_normal	2.29615	GPTime	6786
										TCGA_A2-A0YG_E2-A150_BH-A18N_117C_W_BI_20130912_H-PM_f09_normal	1.86226	GPTime	6258
										TCGA_A2-A0YG_E2-A150_BH-A18N_117C_W_BI_20130912_H-PM_f10_normal	1.95783	GPTime	6015
										TCGA_A2-A0YG_E2-A150_BH-A18N_117C_W_BI_20130912_H-PM_f11_130913151735_normal	1.90011	GPTime	5785
										TCGA_A2-A0YG_E2-A150_BH-A18N_117C_W_BI_20130912_H-PM_f12_normal	2.14607	GPTime	6304
										TCGA_A2-A0YG_E2-A150_BH-A18N_117C_W_BI_20130912_H-PM_f13_normal	2.14225	GPTime	6473
										TCGA_A2-A0YG_E2-A150_BH-A18N_117C_W_BI_20130912_H-PM_f14_normal	2.06497	GPTime	6117
										TCGA_A2-A0YG_E2-A150_BH-A18N_117C_W_BI_20130912_H-PM_f15_130918204556_normal	2.41739	GPTime	6902
										TCGA_A2-A0YG_E2-A150_BH-A18N_117C_W_BI_20130912_H-PM_f16_normal	1.99552	GPTime	5697
										TCGA_A2-A0YG_E2-A150_BH-A18N_117C_W_BI_20130912_H-PM_f17_normal	2.03247	GPTime	5526
										TCGA_A2-A0YG_E2-A150_BH-A18N_117C_W_BI_20130912_H-PM_f18_130918231023_normal	2.09293	GPTime	6462
										TCGA_A2-A0YG_E2-A150_BH-A18N_117C_W_BI_20130912_H-PM_f19_normal	2.30809	GPTime	5543
										TCGA_A2-A0YG_E2-A150_BH-A18N_117C_W_BI_20130912_H-PM_f20_normal	2.06164	GPTime	5687
										TCGA_A2-A0YG_E2-A150_BH-A18N_117C_W_BI_20130912_H-PM_f21_normal	2.30082	GPTime	5121
										TCGA_A2-A0YG_E2-A150_BH-A18N_117C_W_BI_20130912_H-PM_f22_normal	2.28836	GPTime	5492
										TCGA_A2-A0YG_E2-A150_BH-A18N_117C_W_BI_20130912_H-PM_f23_normal	2.22486	GPTime	5494
										TCGA_A2-A0YG_E2-A150_BH-A18N_117C_W_BI_20130912_H-PM_f24_normal	2.26996	GPTime	5346
										TCGA_A2-A0YG_E2-A150_BH-A18N_117C_W_BI_20130912_H-PM_fA_normal	1.79751	GPTime	1038
										TCGA_A2-A0YM_BH-A0C7_A2-A0SX_117C_W_BI_20131025_H-PM_f01_normal	2.00563	GPTime	4779
										TCGA_A2-A0YM_BH-A0C7_A2-A0SX_117C_W_BI_20131025_H-PM_f02_normal	2.49313	GPTime	4353
										TCGA_A2-A0YM_BH-A0C7_A2-A0SX_117C_W_BI_20131025_H-PM_f03_normal	2.53664	GPTime	4161
										TCGA_A2-A0YM_BH-A0C7_A2-A0SX_117C_W_BI_20131025_H-PM_f04_normal	2.83069	GPTime	4504
										TCGA_A2-A0YM_BH-A0C7_A2-A0SX_117C_W_BI_20131025_H-PM_f05_normal	2.4941	GPTime	4760
										TCGA_A2-A0YM_BH-A0C7_A2-A0SX_117C_W_BI_20131025_H-PM_f06_normal	2.61315	GPTime	4440
										TCGA_A2-A0YM_BH-A0C7_A2-A0SX_117C_W_BI_20131025_H-PM_f07_normal	2.67515	GPTime	4572
										TCGA_A2-A0YM_BH-A0C7_A2-A0SX_117C_W_BI_20131025_H-PM_f08_normal	2.76312	GPTime	4811
										TCGA_A2-A0YM_BH-A0C7_A2-A0SX_117C_W_BI_20131025_H-PM_f09_normal	2.68742	GPTime	4653
										TCGA_A2-A0YM_BH-A0C7_A2-A0SX_117C_W_BI_20131025_H-PM_f10_normal	2.44699	GPTime	4361
										TCGA_A2-A0YM_BH-A0C7_A2-A0SX_117C_W_BI_20131025_H-PM_f11_normal	2.82229	GPTime	4585
										TCGA_A2-A0YM_BH-A0C7_A2-A0SX_117C_W_BI_20131025_H-PM_f12_normal	2.74071	GPTime	4821
										TCGA_A2-A0YM_BH-A0C7_A2-A0SX_117C_W_BI_20131025_H-PM_f13_normal	2.88418	GPTime	4717
										TCGA_A2-A0YM_BH-A0C7_A2-A0SX_117C_W_BI_20131025_H-PM_f14_normal	2.53895	GPTime	4604
										TCGA_A2-A0YM_BH-A0C7_A2-A0SX_117C_W_BI_20131025_H-PM_f15_normal	2.62465	GPTime	4946
										TCGA_A2-A0YM_BH-A0C7_A2-A0SX_117C_W_BI_20131025_H-PM_f16_normal	2.55834	GPTime	4270
										TCGA_A2-A0YM_BH-A0C7_A2-A0SX_117C_W_BI_20131025_H-PM_f17_normal	2.56055	GPTime	4479
										TCGA_A2-A0YM_BH-A0C7_A2-A0SX_117C_W_BI_20131025_H-PM_f18_normal	2.52672	GPTime	4625
										TCGA_A2-A0YM_BH-A0C7_A2-A0SX_117C_W_BI_20131025_H-PM_f19_normal	2.81236	GPTime	4537
										TCGA_A2-A0YM_BH-A0C7_A2-A0SX_117C_W_BI_20131025_H-PM_f20_normal	2.51661	GPTime	4614
										TCGA_A2-A0YM_BH-A0C7_A2-A0SX_117C_W_BI_20131025_H-PM_f21_normal	2.43272	GPTime	4432
										TCGA_A2-A0YM_BH-A0C7_A2-A0SX_117C_W_BI_20131025_H-PM_f22_normal	2.42543	GPTime	4361
										TCGA_A2-A0YM_BH-A0C7_A2-A0SX_117C_W_BI_20131025_H-PM_f23_normal	2.64101	GPTime	4488
										TCGA_A2-A0YM_BH-A0C7_A2-A0SX_117C_W_BI_20131025_H-PM_f24_normal	2.36331	GPTime	4136
										TCGA_A2-A0YM_BH-A0C7_A2-A0SX_117C_W_BI_20131025_H-PM_fA_normal	3.0291	GPTime	670
										TCGA_A7-A0CD_C8-A12W_AN-A0AL_117C_W_BI_20130913_H-PM_f01_normal	2.05551	GPTime	4936
										TCGA_A7-A0CD_C8-A12W_AN-A0AL_117C_W_BI_20130913_H-PM_f02_normal	2.16959	GPTime	4627
										TCGA_A7-A0CD_C8-A12W_AN-A0AL_117C_W_BI_20130913_H-PM_f03_normal	2.13137	GPTime	5012
										TCGA_A7-A0CD_C8-A12W_AN-A0AL_117C_W_BI_20130913_H-PM_f04_normal	2.26979	GPTime	5308
										TCGA_A7-A0CD_C8-A12W_AN-A0AL_117C_W_BI_20130913_H-PM_f05_normal	1.95934	GPTime	5741
										TCGA_A7-A0CD_C8-A12W_AN-A0AL_117C_W_BI_20130913_H-PM_f06_normal	2.1868	GPTime	5208
										TCGA_A7-A0CD_C8-A12W_AN-A0AL_117C_W_BI_20130913_H-PM_f07_normal	2.03259	GPTime	5429
										TCGA_A7-A0CD_C8-A12W_AN-A0AL_117C_W_BI_20130913_H-PM_f08_normal	2.141	GPTime	5884
										TCGA_A7-A0CD_C8-A12W_AN-A0AL_117C_W_BI_20130913_H-PM_f09_normal	2.08662	GPTime	5976
										TCGA_A7-A0CD_C8-A12W_AN-A0AL_117C_W_BI_20130913_H-PM_f10_130916230028_normal	2.32428	GPTime	5740
										TCGA_A7-A0CD_C8-A12W_AN-A0AL_117C_W_BI_20130913_H-PM_f11_130917012326_normal	2.3892	GPTime	5978
										TCGA_A7-A0CD_C8-A12W_AN-A0AL_117C_W_BI_20130913_H-PM_f12_130917034515_normal	2.61619	GPTime	6390
										TCGA_A7-A0CD_C8-A12W_AN-A0AL_117C_W_BI_20130913_H-PM_f13_130917060854_normal	2.28505	GPTime	6431
										TCGA_A7-A0CD_C8-A12W_AN-A0AL_117C_W_BI_20130913_H-PM_f14_130917083211_normal	2.36313	GPTime	6560
										TCGA_A7-A0CD_C8-A12W_AN-A0AL_117C_W_BI_20130913_H-PM_f15_normal	2.44427	GPTime	6334
										TCGA_A7-A0CD_C8-A12W_AN-A0AL_117C_W_BI_20130913_H-PM_f16_normal	2.27972	GPTime	5953
										TCGA_A7-A0CD_C8-A12W_AN-A0AL_117C_W_BI_20130913_H-PM_f17_normal	2.16091	GPTime	5852
										TCGA_A7-A0CD_C8-A12W_AN-A0AL_117C_W_BI_20130913_H-PM_f18_normal	2.2034	GPTime	6047
										TCGA_A7-A0CD_C8-A12W_AN-A0AL_117C_W_BI_20130913_H-PM_f19_normal	2.14765	GPTime	6141
										TCGA_A7-A0CD_C8-A12W_AN-A0AL_117C_W_BI_20130913_H-PM_f20_normal	1.99939	GPTime	5945
										TCGA_A7-A0CD_C8-A12W_AN-A0AL_117C_W_BI_20130913_H-PM_f21_normal	1.92511	GPTime	5425
										TCGA_A7-A0CD_C8-A12W_AN-A0AL_117C_W_BI_20130913_H-PM_f22_normal	2.11481	GPTime	5582
										TCGA_A7-A0CD_C8-A12W_AN-A0AL_117C_W_BI_20130913_H-PM_f23_normal	2.22349	GPTime	5654
										TCGA_A7-A0CD_C8-A12W_AN-A0AL_117C_W_BI_20130913_H-PM_f24_normal	2.37227	GPTime	5683
										TCGA_A7-A0CD_C8-A12W_AN-A0AL_117C_W_BI_20130913_H-PM_fA_normal	2.82895	GPTime	1757
										TCGA_A7-A0CE_BH-A0C0_A2-A0YC_117C_W_BI_20130524_H-PM_f01_normal	2.45267	GPTime	6678
										TCGA_A7-A0CE_BH-A0C0_A2-A0YC_117C_W_BI_20130524_H-PM_f02_normal	2.38622	GPTime	6822
										TCGA_A7-A0CE_BH-A0C0_A2-A0YC_117C_W_BI_20130524_H-PM_f03_normal	2.4409	GPTime	6672
										TCGA_A7-A0CE_BH-A0C0_A2-A0YC_117C_W_BI_20130524_H-PM_f04_normal	2.29048	GPTime	7210
										TCGA_A7-A0CE_BH-A0C0_A2-A0YC_117C_W_BI_20130524_H-PM_f05_normal	2.43285	GPTime	7326
										TCGA_A7-A0CE_BH-A0C0_A2-A0YC_117C_W_BI_20130524_H-PM_f06_normal	2.15989	GPTime	7444
										TCGA_A7-A0CE_BH-A0C0_A2-A0YC_117C_W_BI_20130524_H-PM_f07_normal	2.11119	GPTime	8140
										TCGA_A7-A0CE_BH-A0C0_A2-A0YC_117C_W_BI_20130524_H-PM_f08_normal	2.26677	GPTime	7600
										TCGA_A7-A0CE_BH-A0C0_A2-A0YC_117C_W_BI_20130524_H-PM_f09_normal	2.51004	GPTime	7277
										TCGA_A7-A0CE_BH-A0C0_A2-A0YC_117C_W_BI_20130524_H-PM_f10_normal	2.25897	GPTime	7640
										TCGA_A7-A0CE_BH-A0C0_A2-A0YC_117C_W_BI_20130524_H-PM_f11_normal	2.15056	GPTime	7755
										TCGA_A7-A0CE_BH-A0C0_A2-A0YC_117C_W_BI_20130524_H-PM_f12_normal	2.33144	GPTime	7524
										TCGA_A7-A0CE_BH-A0C0_A2-A0YC_117C_W_BI_20130524_H-PM_f13_normal	2.47793	GPTime	7465
										TCGA_A7-A0CE_BH-A0C0_A2-A0YC_117C_W_BI_20130524_H-PM_f14_normal	2.31271	GPTime	7852
										TCGA_A7-A0CE_BH-A0C0_A2-A0YC_117C_W_BI_20130524_H-PM_f15_normal	2.28016	GPTime	7160
										TCGA_A7-A0CE_BH-A0C0_A2-A0YC_117C_W_BI_20130524_H-PM_f16_normal	2.20002	GPTime	7224
										TCGA_A7-A0CE_BH-A0C0_A2-A0YC_117C_W_BI_20130524_H-PM_f17_normal	2.25689	GPTime	7067
										TCGA_A7-A0CE_BH-A0C0_A2-A0YC_117C_W_BI_20130524_H-PM_f18_normal	2.21481	GPTime	6637
										TCGA_A7-A0CE_BH-A0C0_A2-A0YC_117C_W_BI_20130524_H-PM_f19_normal	2.02474	GPTime	6732
										TCGA_A7-A0CE_BH-A0C0_A2-A0YC_117C_W_BI_20130524_H-PM_f20_normal	2.23363	GPTime	6422
										TCGA_A7-A0CE_BH-A0C0_A2-A0YC_117C_W_BI_20130524_H-PM_f21_normal	2.05117	GPTime	6639
										TCGA_A7-A0CE_BH-A0C0_A2-A0YC_117C_W_BI_20130524_H-PM_f22_normal	2.37663	GPTime	6666
										TCGA_A7-A0CE_BH-A0C0_A2-A0YC_117C_W_BI_20130524_H-PM_f23_normal	2.37305	GPTime	6390
										TCGA_A7-A0CE_BH-A0C0_A2-A0YC_117C_W_BI_20130524_H-PM_f24_normal	2.16786	GPTime	6420
										TCGA_A7-A0CE_BH-A0C0_A2-A0YC_117C_W_BI_20130524_H-PM_fA_normal	2.26244	GPTime	1423
										TCGA_A7-A0CJ_AO-A12F_A2-A0YL_117C_W_BI_20130805_H-PM_f01_normal	2.33622	GPTime	5822
										TCGA_A7-A0CJ_AO-A12F_A2-A0YL_117C_W_BI_20130805_H-PM_f02_normal	2.19479	GPTime	5940
										TCGA_A7-A0CJ_AO-A12F_A2-A0YL_117C_W_BI_20130805_H-PM_f03_normal	2.17264	GPTime	6099
										TCGA_A7-A0CJ_AO-A12F_A2-A0YL_117C_W_BI_20130805_H-PM_f04_normal	1.97685	GPTime	6174
										TCGA_A7-A0CJ_AO-A12F_A2-A0YL_117C_W_BI_20130805_H-PM_f05_normal	2.24257	GPTime	6828
										TCGA_A7-A0CJ_AO-A12F_A2-A0YL_117C_W_BI_20130805_H-PM_f06_normal	2.06642	GPTime	6417
										TCGA_A7-A0CJ_AO-A12F_A2-A0YL_117C_W_BI_20130805_H-PM_f07_normal	2.0007	GPTime	6697
										TCGA_A7-A0CJ_AO-A12F_A2-A0YL_117C_W_BI_20130805_H-PM_f08_normal	2.05863	GPTime	7061
										TCGA_A7-A0CJ_AO-A12F_A2-A0YL_117C_W_BI_20130805_H-PM_f09_normal	2.18743	GPTime	6970
										TCGA_A7-A0CJ_AO-A12F_A2-A0YL_117C_W_BI_20130805_H-PM_f10_normal	2.07026	GPTime	6647
										TCGA_A7-A0CJ_AO-A12F_A2-A0YL_117C_W_BI_20130805_H-PM_f11_normal	1.92541	GPTime	6865
										TCGA_A7-A0CJ_AO-A12F_A2-A0YL_117C_W_BI_20130805_H-PM_f12_normal	2.06244	GPTime	7219
										TCGA_A7-A0CJ_AO-A12F_A2-A0YL_117C_W_BI_20130805_H-PM_f13_normal	2.04543	GPTime	7249
										TCGA_A7-A0CJ_AO-A12F_A2-A0YL_117C_W_BI_20130805_H-PM_f14_normal	2.2068	GPTime	6961
										TCGA_A7-A0CJ_AO-A12F_A2-A0YL_117C_W_BI_20130805_H-PM_f15_normal	2.07971	GPTime	6953
										TCGA_A7-A0CJ_AO-A12F_A2-A0YL_117C_W_BI_20130805_H-PM_f16_normal	2.20345	GPTime	6501
										TCGA_A7-A0CJ_AO-A12F_A2-A0YL_117C_W_BI_20130805_H-PM_f17_normal	1.97907	GPTime	6504
										TCGA_A7-A0CJ_AO-A12F_A2-A0YL_117C_W_BI_20130805_H-PM_f18_normal	2.21668	GPTime	6549
										TCGA_A7-A0CJ_AO-A12F_A2-A0YL_117C_W_BI_20130805_H-PM_f19_normal	2.18427	GPTime	6781
										TCGA_A7-A0CJ_AO-A12F_A2-A0YL_117C_W_BI_20130805_H-PM_f20_normal	2.04326	GPTime	6714
										TCGA_A7-A0CJ_AO-A12F_A2-A0YL_117C_W_BI_20130805_H-PM_f21_normal	2.02926	GPTime	6225
										TCGA_A7-A0CJ_AO-A12F_A2-A0YL_117C_W_BI_20130805_H-PM_f22_normal	2.22401	GPTime	6349
										TCGA_A7-A0CJ_AO-A12F_A2-A0YL_117C_W_BI_20130805_H-PM_f23_normal	2.26334	GPTime	6505
										TCGA_A7-A0CJ_AO-A12F_A2-A0YL_117C_W_BI_20130805_H-PM_f24_normal	2.23162	GPTime	6237
										TCGA_A7-A0CJ_AO-A12F_A2-A0YL_117C_W_BI_20130805_H-PM_fA_normal	1.52401	GPTime	1713
										TCGA_A8-A06Z_A2-A0D1_A2-A0CM_117C_W_BI_20130401_H-JQ_f01_normal	2.19696	GPTime	5090
										TCGA_A8-A06Z_A2-A0D1_A2-A0CM_117C_W_BI_20130401_H-JQ_f02_normal	2.1591	GPTime	5220
										TCGA_A8-A06Z_A2-A0D1_A2-A0CM_117C_W_BI_20130401_H-JQ_f03_normal	2.1616	GPTime	5265
										TCGA_A8-A06Z_A2-A0D1_A2-A0CM_117C_W_BI_20130401_H-JQ_f04_normal	1.94223	GPTime	5265
										TCGA_A8-A06Z_A2-A0D1_A2-A0CM_117C_W_BI_20130401_H-JQ_f05_normal	1.96059	GPTime	5497
										TCGA_A8-A06Z_A2-A0D1_A2-A0CM_117C_W_BI_20130401_H-JQ_f06_normal	2.05578	GPTime	5404
										TCGA_A8-A06Z_A2-A0D1_A2-A0CM_117C_W_BI_20130401_H-JQ_f07_normal	1.82481	GPTime	5719
										TCGA_A8-A06Z_A2-A0D1_A2-A0CM_117C_W_BI_20130401_H-JQ_f08_normal	2.0336	GPTime	5910
										TCGA_A8-A06Z_A2-A0D1_A2-A0CM_117C_W_BI_20130401_H-JQ_f09_normal	2.1694	GPTime	5739
										TCGA_A8-A06Z_A2-A0D1_A2-A0CM_117C_W_BI_20130401_H-JQ_f10_normal	2.25027	GPTime	5646
										TCGA_A8-A06Z_A2-A0D1_A2-A0CM_117C_W_BI_20130401_H-JQ_f11_normal	2.11848	GPTime	5883
										TCGA_A8-A06Z_A2-A0D1_A2-A0CM_117C_W_BI_20130401_H-JQ_f12_normal	2.2025	GPTime	6094
										TCGA_A8-A06Z_A2-A0D1_A2-A0CM_117C_W_BI_20130401_H-JQ_f13_normal	2.21682	GPTime	5898
										TCGA_A8-A06Z_A2-A0D1_A2-A0CM_117C_W_BI_20130401_H-JQ_f14_normal	2.29746	GPTime	6103
										TCGA_A8-A06Z_A2-A0D1_A2-A0CM_117C_W_BI_20130401_H-JQ_f15_normal	2.18829	GPTime	6156
										TCGA_A8-A06Z_A2-A0D1_A2-A0CM_117C_W_BI_20130401_H-JQ_f16_normal	2.10411	GPTime	5474
										TCGA_A8-A06Z_A2-A0D1_A2-A0CM_117C_W_BI_20130401_H-JQ_f17_normal	2.02544	GPTime	5547
										TCGA_A8-A06Z_A2-A0D1_A2-A0CM_117C_W_BI_20130401_H-JQ_f18_normal	2.16303	GPTime	5751
										TCGA_A8-A06Z_A2-A0D1_A2-A0CM_117C_W_BI_20130401_H-JQ_f19_normal	2.09415	GPTime	5783
										TCGA_A8-A06Z_A2-A0D1_A2-A0CM_117C_W_BI_20130401_H-JQ_f20_normal	2.2461	GPTime	5446
										TCGA_A8-A06Z_A2-A0D1_A2-A0CM_117C_W_BI_20130401_H-JQ_f21_normal	2.08754	GPTime	5257
										TCGA_A8-A06Z_A2-A0D1_A2-A0CM_117C_W_BI_20130401_H-JQ_f22_normal	1.83753	GPTime	5439
										TCGA_A8-A06Z_A2-A0D1_A2-A0CM_117C_W_BI_20130401_H-JQ_f23_normal	2.04819	GPTime	5462
										TCGA_A8-A06Z_A2-A0D1_A2-A0CM_117C_W_BI_20130401_H-JQ_f24_normal	1.95095	GPTime	5224
										TCGA_A8-A06Z_A2-A0D1_A2-A0CM_117C_W_BI_20130401_H-JQ_fA_normal	1.72917	GPTime	1309
										TCGA_A8-A09G_C8-A131_C8-A134_117C_W_BI_20131011_H-PM_f01_normal	2.4172	GPTime	5599
										TCGA_A8-A09G_C8-A131_C8-A134_117C_W_BI_20131011_H-PM_f02_normal	2.23009	GPTime	5771
										TCGA_A8-A09G_C8-A131_C8-A134_117C_W_BI_20131011_H-PM_f03_normal	2.18072	GPTime	5930
										TCGA_A8-A09G_C8-A131_C8-A134_117C_W_BI_20131011_H-PM_f04_normal	2.12429	GPTime	5944
										TCGA_A8-A09G_C8-A131_C8-A134_117C_W_BI_20131011_H-PM_f05_normal	2.08614	GPTime	6184
										TCGA_A8-A09G_C8-A131_C8-A134_117C_W_BI_20131011_H-PM_f06_normal	2.12915	GPTime	6087
										TCGA_A8-A09G_C8-A131_C8-A134_117C_W_BI_20131011_H-PM_f07_normal	1.98991	GPTime	6750
										TCGA_A8-A09G_C8-A131_C8-A134_117C_W_BI_20131011_H-PM_f08_normal	1.94296	GPTime	6807
										TCGA_A8-A09G_C8-A131_C8-A134_117C_W_BI_20131011_H-PM_f09_normal	2.31307	GPTime	6532
										TCGA_A8-A09G_C8-A131_C8-A134_117C_W_BI_20131011_H-PM_f10_normal	2.04878	GPTime	6616
										TCGA_A8-A09G_C8-A131_C8-A134_117C_W_BI_20131011_H-PM_f11_normal	2.08533	GPTime	6552
										TCGA_A8-A09G_C8-A131_C8-A134_117C_W_BI_20131011_H-PM_f12_normal	2.06611	GPTime	7168
										TCGA_A8-A09G_C8-A131_C8-A134_117C_W_BI_20131011_H-PM_f13_normal	2.11935	GPTime	6539
										TCGA_A8-A09G_C8-A131_C8-A134_117C_W_BI_20131011_H-PM_f14_normal	2.17208	GPTime	6723
										TCGA_A8-A09G_C8-A131_C8-A134_117C_W_BI_20131011_H-PM_f15_normal	2.10129	GPTime	6840
										TCGA_A8-A09G_C8-A131_C8-A134_117C_W_BI_20131011_H-PM_f16_normal	2.13315	GPTime	6182
										TCGA_A8-A09G_C8-A131_C8-A134_117C_W_BI_20131011_H-PM_f17_normal	2.28268	GPTime	5805
										TCGA_A8-A09G_C8-A131_C8-A134_117C_W_BI_20131011_H-PM_f18_normal	2.20667	GPTime	6316
										TCGA_A8-A09G_C8-A131_C8-A134_117C_W_BI_20131011_H-PM_f19_normal	1.92777	GPTime	6254
										TCGA_A8-A09G_C8-A131_C8-A134_117C_W_BI_20131011_H-PM_f20_normal	2.35604	GPTime	5791
										TCGA_A8-A09G_C8-A131_C8-A134_117C_W_BI_20131011_H-PM_f21_normal	2.09965	GPTime	5760
										TCGA_A8-A09G_C8-A131_C8-A134_117C_W_BI_20131011_H-PM_f22_normal	1.88781	GPTime	5902
										TCGA_A8-A09G_C8-A131_C8-A134_117C_W_BI_20131011_H-PM_f23_normal	2.29754	GPTime	5994
										TCGA_A8-A09G_C8-A131_C8-A134_117C_W_BI_20131011_H-PM_f24_normal	2.22078	GPTime	5724
										TCGA_A8-A09G_C8-A131_C8-A134_117C_W_BI_20131011_H-PM_fA_normal	1.34319	GPTime	1399
										TCGA_A8-A09I_C8-A12L_A2-A0EX_117C_W_BI_20130302_H-PM_f01_normal	2.07558	GPTime	6942
										TCGA_A8-A09I_C8-A12L_A2-A0EX_117C_W_BI_20130302_H-PM_f02_normal	2.19256	GPTime	6652
										TCGA_A8-A09I_C8-A12L_A2-A0EX_117C_W_BI_20130302_H-PM_f03_normal	2.0599	GPTime	6994
										TCGA_A8-A09I_C8-A12L_A2-A0EX_117C_W_BI_20130302_H-PM_f04_normal	2.05432	GPTime	6960
										TCGA_A8-A09I_C8-A12L_A2-A0EX_117C_W_BI_20130302_H-PM_f05_normal	2.08735	GPTime	7398
										TCGA_A8-A09I_C8-A12L_A2-A0EX_117C_W_BI_20130302_H-PM_f06_normal	2.05289	GPTime	7036
										TCGA_A8-A09I_C8-A12L_A2-A0EX_117C_W_BI_20130302_H-PM_f07_normal	1.92618	GPTime	7455
										TCGA_A8-A09I_C8-A12L_A2-A0EX_117C_W_BI_20130302_H-PM_f08_normal	2.03005	GPTime	8003
										TCGA_A8-A09I_C8-A12L_A2-A0EX_117C_W_BI_20130302_H-PM_f09_normal	2.24266	GPTime	7605
										TCGA_A8-A09I_C8-A12L_A2-A0EX_117C_W_BI_20130302_H-PM_f10_normal	2.16529	GPTime	7489
										TCGA_A8-A09I_C8-A12L_A2-A0EX_117C_W_BI_20130302_H-PM_f11_normal	2.41886	GPTime	7580
										TCGA_A8-A09I_C8-A12L_A2-A0EX_117C_W_BI_20130302_H-PM_f12_normal	2.30728	GPTime	7942
										TCGA_A8-A09I_C8-A12L_A2-A0EX_117C_W_BI_20130302_H-PM_f13_normal	2.156	GPTime	7919
										TCGA_A8-A09I_C8-A12L_A2-A0EX_117C_W_BI_20130302_H-PM_f14_normal	2.12682	GPTime	7749
										TCGA_A8-A09I_C8-A12L_A2-A0EX_117C_W_BI_20130302_H-PM_f15_normal	2.33271	GPTime	7825
										TCGA_A8-A09I_C8-A12L_A2-A0EX_117C_W_BI_20130302_H-PM_f16_normal	2.30603	GPTime	7245
										TCGA_A8-A09I_C8-A12L_A2-A0EX_117C_W_BI_20130302_H-PM_f17_normal	2.32861	GPTime	7173
										TCGA_A8-A09I_C8-A12L_A2-A0EX_117C_W_BI_20130302_H-PM_f18_normal	2.20249	GPTime	7357
										TCGA_A8-A09I_C8-A12L_A2-A0EX_117C_W_BI_20130302_H-PM_f19_normal	2.45608	GPTime	7401
										TCGA_A8-A09I_C8-A12L_A2-A0EX_117C_W_BI_20130302_H-PM_f20_normal	2.27015	GPTime	7278
										TCGA_A8-A09I_C8-A12L_A2-A0EX_117C_W_BI_20130302_H-PM_f21_normal	2.1101	GPTime	6626
										TCGA_A8-A09I_C8-A12L_A2-A0EX_117C_W_BI_20130302_H-PM_f22_normal	2.16648	GPTime	6911
										TCGA_A8-A09I_C8-A12L_A2-A0EX_117C_W_BI_20130302_H-PM_f23_normal	2.00721	GPTime	6615
										TCGA_A8-A09I_C8-A12L_A2-A0EX_117C_W_BI_20130302_H-PM_f24_normal	2.18441	GPTime	6651
										TCGA_A8-A09I_C8-A12L_A2-A0EX_117C_W_BI_20130302_H-PM_fA_normal	2.3874	GPTime	2022
										TCGA_AN-A0FL_BH-A0DG_AN-A0AS_117C_W_BI_20130726_H-PM_f01_normal	2.24669	GPTime	5496
										TCGA_AN-A0FL_BH-A0DG_AN-A0AS_117C_W_BI_20130726_H-PM_f02_normal	2.27898	GPTime	5619
										TCGA_AN-A0FL_BH-A0DG_AN-A0AS_117C_W_BI_20130726_H-PM_f03_normal	2.48608	GPTime	5765
										TCGA_AN-A0FL_BH-A0DG_AN-A0AS_117C_W_BI_20130726_H-PM_f04_normal	2.19252	GPTime	5643
										TCGA_AN-A0FL_BH-A0DG_AN-A0AS_117C_W_BI_20130726_H-PM_f05_normal	1.98519	GPTime	6404
										TCGA_AN-A0FL_BH-A0DG_AN-A0AS_117C_W_BI_20130726_H-PM_f06_normal	2.10921	GPTime	5965
										TCGA_AN-A0FL_BH-A0DG_AN-A0AS_117C_W_BI_20130726_H-PM_f07_normal	2.25929	GPTime	6275
										TCGA_AN-A0FL_BH-A0DG_AN-A0AS_117C_W_BI_20130726_H-PM_f08_normal	2.31178	GPTime	6758
										TCGA_AN-A0FL_BH-A0DG_AN-A0AS_117C_W_BI_20130726_H-PM_f09_normal	2.27874	GPTime	7155
										TCGA_AN-A0FL_BH-A0DG_AN-A0AS_117C_W_BI_20130726_H-PM_f10_normal	1.99926	GPTime	5304
										TCGA_AN-A0FL_BH-A0DG_AN-A0AS_117C_W_BI_20130726_H-PM_f11_normal	2.21133	GPTime	6636
										TCGA_AN-A0FL_BH-A0DG_AN-A0AS_117C_W_BI_20130726_H-PM_f12_normal	2.09313	GPTime	7002
										TCGA_AN-A0FL_BH-A0DG_AN-A0AS_117C_W_BI_20130726_H-PM_f13_normal	1.97804	GPTime	6571
										TCGA_AN-A0FL_BH-A0DG_AN-A0AS_117C_W_BI_20130726_H-PM_f14_normal	1.96484	GPTime	6675
										TCGA_AN-A0FL_BH-A0DG_AN-A0AS_117C_W_BI_20130726_H-PM_f15_normal	2.19726	GPTime	6704
										TCGA_AN-A0FL_BH-A0DG_AN-A0AS_117C_W_BI_20130726_H-PM_f16_normal	2.16563	GPTime	5895
										TCGA_AN-A0FL_BH-A0DG_AN-A0AS_117C_W_BI_20130726_H-PM_f17_normal	2.26516	GPTime	6264
										TCGA_AN-A0FL_BH-A0DG_AN-A0AS_117C_W_BI_20130726_H-PM_f18_normal	1.9273	GPTime	6008
										TCGA_AN-A0FL_BH-A0DG_AN-A0AS_117C_W_BI_20130726_H-PM_f19_normal	2.23307	GPTime	6296
										TCGA_AN-A0FL_BH-A0DG_AN-A0AS_117C_W_BI_20130726_H-PM_f20_normal	2.06164	GPTime	6156
										TCGA_AN-A0FL_BH-A0DG_AN-A0AS_117C_W_BI_20130726_H-PM_f21_normal	2.35869	GPTime	5401
										TCGA_AN-A0FL_BH-A0DG_AN-A0AS_117C_W_BI_20130726_H-PM_f22_normal	2.37143	GPTime	6045
										TCGA_AN-A0FL_BH-A0DG_AN-A0AS_117C_W_BI_20130726_H-PM_f23_normal	2.24017	GPTime	5995
										TCGA_AN-A0FL_BH-A0DG_AN-A0AS_117C_W_BI_20130726_H-PM_f24_normal	2.41772	GPTime	5869
										TCGA_AN-A0FL_BH-A0DG_AN-A0AS_117C_W_BI_20130726_H-PM_fA_normal	1.52868	GPTime	1432
										TCGA_AO-A0JC_A8-A08Z_AR-A0TX_117C_W_BI_20130527_H-PM_f01_normal	2.4762	GPTime	5561
										TCGA_AO-A0JC_A8-A08Z_AR-A0TX_117C_W_BI_20130527_H-PM_f02_normal	2.51125	GPTime	5867
										TCGA_AO-A0JC_A8-A08Z_AR-A0TX_117C_W_BI_20130527_H-PM_f03_normal	2.55114	GPTime	5784
										TCGA_AO-A0JC_A8-A08Z_AR-A0TX_117C_W_BI_20130527_H-PM_f04_normal	2.33127	GPTime	6468
										TCGA_AO-A0JC_A8-A08Z_AR-A0TX_117C_W_BI_20130527_H-PM_f05_normal	2.25367	GPTime	6343
										TCGA_AO-A0JC_A8-A08Z_AR-A0TX_117C_W_BI_20130527_H-PM_f06_normal	2.33017	GPTime	6669
										TCGA_AO-A0JC_A8-A08Z_AR-A0TX_117C_W_BI_20130527_H-PM_f07_normal	2.25541	GPTime	6955
										TCGA_AO-A0JC_A8-A08Z_AR-A0TX_117C_W_BI_20130527_H-PM_f08_normal	2.41554	GPTime	7019
										TCGA_AO-A0JC_A8-A08Z_AR-A0TX_117C_W_BI_20130527_H-PM_f09_normal	2.39676	GPTime	6563
										TCGA_AO-A0JC_A8-A08Z_AR-A0TX_117C_W_BI_20130527_H-PM_f10_normal	2.30567	GPTime	6896
										TCGA_AO-A0JC_A8-A08Z_AR-A0TX_117C_W_BI_20130527_H-PM_f11_normal	2.35793	GPTime	7033
										TCGA_AO-A0JC_A8-A08Z_AR-A0TX_117C_W_BI_20130527_H-PM_f12_normal	2.26127	GPTime	6920
										TCGA_AO-A0JC_A8-A08Z_AR-A0TX_117C_W_BI_20130527_H-PM_f13_normal	2.55877	GPTime	6724
										TCGA_AO-A0JC_A8-A08Z_AR-A0TX_117C_W_BI_20130527_H-PM_f14_normal	2.42286	GPTime	7126
										TCGA_AO-A0JC_A8-A08Z_AR-A0TX_117C_W_BI_20130527_H-PM_f15_normal	2.42881	GPTime	6566
										TCGA_AO-A0JC_A8-A08Z_AR-A0TX_117C_W_BI_20130527_H-PM_f16_normal	2.17841	GPTime	6384
										TCGA_AO-A0JC_A8-A08Z_AR-A0TX_117C_W_BI_20130527_H-PM_f17_normal	2.15221	GPTime	6416
										TCGA_AO-A0JC_A8-A08Z_AR-A0TX_117C_W_BI_20130527_H-PM_f18_130530143920_normal	2.52233	GPTime	6175
										TCGA_AO-A0JC_A8-A08Z_AR-A0TX_117C_W_BI_20130527_H-PM_f19_normal	2.41584	GPTime	6152
										TCGA_AO-A0JC_A8-A08Z_AR-A0TX_117C_W_BI_20130527_H-PM_f20_normal	2.15599	GPTime	5641
										TCGA_AO-A0JC_A8-A08Z_AR-A0TX_117C_W_BI_20130527_H-PM_f21_normal	2.12736	GPTime	5953
										TCGA_AO-A0JC_A8-A08Z_AR-A0TX_117C_W_BI_20130527_H-PM_f22_normal	2.23487	GPTime	6066
										TCGA_AO-A0JC_A8-A08Z_AR-A0TX_117C_W_BI_20130527_H-PM_f23_normal	2.50008	GPTime	5828
										TCGA_AO-A0JC_A8-A08Z_AR-A0TX_117C_W_BI_20130527_H-PM_f24_normal	2.44548	GPTime	6197
										TCGA_AO-A0JC_A8-A08Z_AR-A0TX_117C_W_BI_20130527_H-PM_fA_normal	1.77433	GPTime	952
										TCGA_AO-A0JE_A2-A0T2_AN-A0AJ_117C_W_BI_20130802_H-PM_f01_normal	2.35342	GPTime	6166
										TCGA_AO-A0JE_A2-A0T2_AN-A0AJ_117C_W_BI_20130802_H-PM_f02_normal	2.16594	GPTime	6081
										TCGA_AO-A0JE_A2-A0T2_AN-A0AJ_117C_W_BI_20130802_H-PM_f03_normal	2.04348	GPTime	6369
										TCGA_AO-A0JE_A2-A0T2_AN-A0AJ_117C_W_BI_20130802_H-PM_f04_normal	2.04461	GPTime	6399
										TCGA_AO-A0JE_A2-A0T2_AN-A0AJ_117C_W_BI_20130802_H-PM_f05_normal	1.91034	GPTime	7061
										TCGA_AO-A0JE_A2-A0T2_AN-A0AJ_117C_W_BI_20130802_H-PM_f06_normal	2.12152	GPTime	6573
										TCGA_AO-A0JE_A2-A0T2_AN-A0AJ_117C_W_BI_20130802_H-PM_f07_normal	1.86298	GPTime	6840
										TCGA_AO-A0JE_A2-A0T2_AN-A0AJ_117C_W_BI_20130802_H-PM_f08_normal	2.1566	GPTime	7279
										TCGA_AO-A0JE_A2-A0T2_AN-A0AJ_117C_W_BI_20130802_H-PM_f09_normal	2.06458	GPTime	7088
										TCGA_AO-A0JE_A2-A0T2_AN-A0AJ_117C_W_BI_20130802_H-PM_f10_normal	2.20814	GPTime	6826
										TCGA_AO-A0JE_A2-A0T2_AN-A0AJ_117C_W_BI_20130802_H-PM_f11_normal	2.17652	GPTime	7012
										TCGA_AO-A0JE_A2-A0T2_AN-A0AJ_117C_W_BI_20130802_H-PM_f12_normal	2.04047	GPTime	7221
										TCGA_AO-A0JE_A2-A0T2_AN-A0AJ_117C_W_BI_20130802_H-PM_f13_normal	2.07766	GPTime	7140
										TCGA_AO-A0JE_A2-A0T2_AN-A0AJ_117C_W_BI_20130802_H-PM_f14_normal	2.10413	GPTime	6876
										TCGA_AO-A0JE_A2-A0T2_AN-A0AJ_117C_W_BI_20130802_H-PM_f15_normal	2.04379	GPTime	6989
										TCGA_AO-A0JE_A2-A0T2_AN-A0AJ_117C_W_BI_20130802_H-PM_f16_normal	2.16372	GPTime	6487
										TCGA_AO-A0JE_A2-A0T2_AN-A0AJ_117C_W_BI_20130802_H-PM_f17_normal	2.26203	GPTime	6663
										TCGA_AO-A0JE_A2-A0T2_AN-A0AJ_117C_W_BI_20130802_H-PM_f18_normal	2.00937	GPTime	6695
										TCGA_AO-A0JE_A2-A0T2_AN-A0AJ_117C_W_BI_20130802_H-PM_f19_normal	2.03638	GPTime	8217
										TCGA_AO-A0JE_A2-A0T2_AN-A0AJ_117C_W_BI_20130802_H-PM_f20_normal	2.15808	GPTime	8177
										TCGA_AO-A0JE_A2-A0T2_AN-A0AJ_117C_W_BI_20130802_H-PM_f21_normal	2.01429	GPTime	6246
										TCGA_AO-A0JE_A2-A0T2_AN-A0AJ_117C_W_BI_20130802_H-PM_f22_normal	2.13138	GPTime	6460
										TCGA_AO-A0JE_A2-A0T2_AN-A0AJ_117C_W_BI_20130802_H-PM_f23_normal	2.22466	GPTime	6448
										TCGA_AO-A0JE_A2-A0T2_AN-A0AJ_117C_W_BI_20130802_H-PM_f24_normal	2.39087	GPTime	6415
										TCGA_AO-A0JE_A2-A0T2_AN-A0AJ_117C_W_BI_20130802_H-PM_fA_normal	1.75009	GPTime	1711
										TCGA_AO-A0JM_C8-A12V_A8-A08G_117C_W_BI_20130927_H-PM_f01_normal	2.03269	GPTime	5459
										TCGA_AO-A0JM_C8-A12V_A8-A08G_117C_W_BI_20130927_H-PM_f02_normal	2.51291	GPTime	5647
										TCGA_AO-A0JM_C8-A12V_A8-A08G_117C_W_BI_20130927_H-PM_f03_normal	2.15885	GPTime	5751
										TCGA_AO-A0JM_C8-A12V_A8-A08G_117C_W_BI_20130927_H-PM_f04_normal	2.16287	GPTime	5620
										TCGA_AO-A0JM_C8-A12V_A8-A08G_117C_W_BI_20130927_H-PM_f05_normal	2.40809	GPTime	6103
										TCGA_AO-A0JM_C8-A12V_A8-A08G_117C_W_BI_20130927_H-PM_f06_normal	2.01024	GPTime	5986
										TCGA_AO-A0JM_C8-A12V_A8-A08G_117C_W_BI_20130927_H-PM_f07_normal	2.17555	GPTime	6578
										TCGA_AO-A0JM_C8-A12V_A8-A08G_117C_W_BI_20130927_H-PM_f08_normal	2.10348	GPTime	6723
										TCGA_AO-A0JM_C8-A12V_A8-A08G_117C_W_BI_20130927_H-PM_f09_normal	2.08528	GPTime	6512
										TCGA_AO-A0JM_C8-A12V_A8-A08G_117C_W_BI_20130927_H-PM_f10_normal	2.04088	GPTime	6362
										TCGA_AO-A0JM_C8-A12V_A8-A08G_117C_W_BI_20130927_H-PM_f11_normal	2.32343	GPTime	6566
										TCGA_AO-A0JM_C8-A12V_A8-A08G_117C_W_BI_20130927_H-PM_f12_normal	2.26548	GPTime	6894
										TCGA_AO-A0JM_C8-A12V_A8-A08G_117C_W_BI_20130927_H-PM_f13_normal	2.25585	GPTime	6552
										TCGA_AO-A0JM_C8-A12V_A8-A08G_117C_W_BI_20130927_H-PM_f14_normal	2.15135	GPTime	6735
										TCGA_AO-A0JM_C8-A12V_A8-A08G_117C_W_BI_20130927_H-PM_f15_normal	2.17926	GPTime	6786
										TCGA_AO-A0JM_C8-A12V_A8-A08G_117C_W_BI_20130927_H-PM_f16_normal	2.11739	GPTime	6156
										TCGA_AO-A0JM_C8-A12V_A8-A08G_117C_W_BI_20130927_H-PM_f17_normal	2.31417	GPTime	6122
										TCGA_AO-A0JM_C8-A12V_A8-A08G_117C_W_BI_20130927_H-PM_f18_normal	2.0061	GPTime	6286
										TCGA_AO-A0JM_C8-A12V_A8-A08G_117C_W_BI_20130927_H-PM_f19_normal	1.93936	GPTime	6440
										TCGA_AO-A0JM_C8-A12V_A8-A08G_117C_W_BI_20130927_H-PM_f20_normal	2.19907	GPTime	6111
										TCGA_AO-A0JM_C8-A12V_A8-A08G_117C_W_BI_20130927_H-PM_f21_normal	2.09491	GPTime	5546
										TCGA_AO-A0JM_C8-A12V_A8-A08G_117C_W_BI_20130927_H-PM_f22_normal	1.96662	GPTime	6042
										TCGA_AO-A0JM_C8-A12V_A8-A08G_117C_W_BI_20130927_H-PM_f23_normal	2.17372	GPTime	6031
										TCGA_AO-A0JM_C8-A12V_A8-A08G_117C_W_BI_20130927_H-PM_f24_normal	2.09704	GPTime	5552
										TCGA_AO-A0JM_C8-A12V_A8-A08G_117C_W_BI_20130927_H-PM_fA_normal	1.99952	GPTime	1480
										TCGA_AO-A12D_AN-A04A_BH-A0AV_117C_W_BI_20130416_H-PM_f01_normal	2.11403	GPTime	5752
										TCGA_AO-A12D_AN-A04A_BH-A0AV_117C_W_BI_20130416_H-PM_f02_normal	2.2485	GPTime	5724
										TCGA_AO-A12D_AN-A04A_BH-A0AV_117C_W_BI_20130416_H-PM_f03_normal	2.11219	GPTime	6086
										TCGA_AO-A12D_AN-A04A_BH-A0AV_117C_W_BI_20130416_H-PM_f04_normal	2.09482	GPTime	5999
										TCGA_AO-A12D_AN-A04A_BH-A0AV_117C_W_BI_20130416_H-PM_f05_normal	2.03012	GPTime	6523
										TCGA_AO-A12D_AN-A04A_BH-A0AV_117C_W_BI_20130416_H-PM_f06_normal	2.19091	GPTime	6129
										TCGA_AO-A12D_AN-A04A_BH-A0AV_117C_W_BI_20130416_H-PM_f07_normal	2.21574	GPTime	6753
										TCGA_AO-A12D_AN-A04A_BH-A0AV_117C_W_BI_20130416_H-PM_f08_normal	2.2284	GPTime	6951
										TCGA_AO-A12D_AN-A04A_BH-A0AV_117C_W_BI_20130416_H-PM_f09_normal	2.18801	GPTime	6807
										TCGA_AO-A12D_AN-A04A_BH-A0AV_117C_W_BI_20130416_H-PM_f10_normal	2.18648	GPTime	6446
										TCGA_AO-A12D_AN-A04A_BH-A0AV_117C_W_BI_20130416_H-PM_f11_normal	2.2725	GPTime	6723
										TCGA_AO-A12D_AN-A04A_BH-A0AV_117C_W_BI_20130416_H-PM_f12_normal	1.98893	GPTime	7152
										TCGA_AO-A12D_AN-A04A_BH-A0AV_117C_W_BI_20130416_H-PM_f13_normal	2.24351	GPTime	6715
										TCGA_AO-A12D_AN-A04A_BH-A0AV_117C_W_BI_20130416_H-PM_f14_normal	2.30838	GPTime	6902
										TCGA_AO-A12D_AN-A04A_BH-A0AV_117C_W_BI_20130416_H-PM_f15_normal	2.25573	GPTime	6906
										TCGA_AO-A12D_AN-A04A_BH-A0AV_117C_W_BI_20130416_H-PM_f16_normal	2.12546	GPTime	6245
										TCGA_AO-A12D_AN-A04A_BH-A0AV_117C_W_BI_20130416_H-PM_f17_normal	2.23349	GPTime	6212
										TCGA_AO-A12D_AN-A04A_BH-A0AV_117C_W_BI_20130416_H-PM_f18_normal	2.24862	GPTime	6487
										TCGA_AO-A12D_AN-A04A_BH-A0AV_117C_W_BI_20130416_H-PM_f19_normal	2.12739	GPTime	6664
										TCGA_AO-A12D_AN-A04A_BH-A0AV_117C_W_BI_20130416_H-PM_f20_normal	2.19324	GPTime	6199
										TCGA_AO-A12D_AN-A04A_BH-A0AV_117C_W_BI_20130416_H-PM_f21_normal	2.02118	GPTime	5891
										TCGA_AO-A12D_AN-A04A_BH-A0AV_117C_W_BI_20130416_H-PM_f22_normal	2.00447	GPTime	6010
										TCGA_AO-A12D_AN-A04A_BH-A0AV_117C_W_BI_20130416_H-PM_f23_normal	2.11627	GPTime	6228
										TCGA_AO-A12D_AN-A04A_BH-A0AV_117C_W_BI_20130416_H-PM_f24_normal	2.09544	GPTime	5756
										TCGA_AO-A12D_AN-A04A_BH-A0AV_117C_W_BI_20130416_H-PM_fA_normal	0.93853	GPTime	1109
										TCGA_AO-A12D_C8-A131_AO-A12B_117C_W_BI_20130208_H-PM_f01_normal	2.22679	GPTime	5869
										TCGA_AO-A12D_C8-A131_AO-A12B_117C_W_BI_20130208_H-PM_f02_normal	2.34314	GPTime	5713
										TCGA_AO-A12D_C8-A131_AO-A12B_117C_W_BI_20130208_H-PM_f03_normal	2.38529	GPTime	5878
										TCGA_AO-A12D_C8-A131_AO-A12B_117C_W_BI_20130208_H-PM_f04_normal	2.13989	GPTime	5787
										TCGA_AO-A12D_C8-A131_AO-A12B_117C_W_BI_20130208_H-PM_f05_normal	2.25061	GPTime	6198
										TCGA_AO-A12D_C8-A131_AO-A12B_117C_W_BI_20130208_H-PM_f06_normal	2.23081	GPTime	5969
										TCGA_AO-A12D_C8-A131_AO-A12B_117C_W_BI_20130208_H-PM_f07_normal	2.18514	GPTime	6343
										TCGA_AO-A12D_C8-A131_AO-A12B_117C_W_BI_20130208_H-PM_f08_normal	2.17702	GPTime	6803
										TCGA_AO-A12D_C8-A131_AO-A12B_117C_W_BI_20130208_H-PM_f09_normal	2.04614	GPTime	6762
										TCGA_AO-A12D_C8-A131_AO-A12B_117C_W_BI_20130208_H-PM_f10_normal	2.21312	GPTime	6523
										TCGA_AO-A12D_C8-A131_AO-A12B_117C_W_BI_20130208_H-PM_f11_normal	2.22123	GPTime	6776
										TCGA_AO-A12D_C8-A131_AO-A12B_117C_W_BI_20130208_H-PM_f12_normal	2.15752	GPTime	6964
										TCGA_AO-A12D_C8-A131_AO-A12B_117C_W_BI_20130208_H-PM_f13_normal	2.31661	GPTime	6994
										TCGA_AO-A12D_C8-A131_AO-A12B_117C_W_BI_20130208_H-PM_f14_normal	2.32751	GPTime	6753
										TCGA_AO-A12D_C8-A131_AO-A12B_117C_W_BI_20130208_H-PM_f15_normal	2.45281	GPTime	6946
										TCGA_AO-A12D_C8-A131_AO-A12B_117C_W_BI_20130208_H-PM_f16_normal	2.48918	GPTime	6380
										TCGA_AO-A12D_C8-A131_AO-A12B_117C_W_BI_20130208_H-PM_f17_normal	1.93888	GPTime	6253
										TCGA_AO-A12D_C8-A131_AO-A12B_117C_W_BI_20130208_H-PM_f18_normal	2.3143	GPTime	6388
										TCGA_AO-A12D_C8-A131_AO-A12B_117C_W_BI_20130208_H-PM_f19_normal	2.28596	GPTime	6385
										TCGA_AO-A12D_C8-A131_AO-A12B_117C_W_BI_20130208_H-PM_f20_normal	2.06471	GPTime	6366
										TCGA_AO-A12D_C8-A131_AO-A12B_117C_W_BI_20130208_H-PM_f21_normal	2.17449	GPTime	5794
										TCGA_AO-A12D_C8-A131_AO-A12B_117C_W_BI_20130208_H-PM_f22_normal	2.06194	GPTime	5605
										TCGA_AO-A12D_C8-A131_AO-A12B_117C_W_BI_20130208_H-PM_f23_normal	2.07805	GPTime	5640
										TCGA_AO-A12D_C8-A131_AO-A12B_117C_W_BI_20130208_H-PM_f24_normal	2.04006	GPTime	5644
										TCGA_AO-A12D_C8-A131_AO-A12B_117C_W_BI_20130208_H-PM_fA_normal	1.29476	GPTime	894
										TCGA_AO-A12E_A8-A06N_A2-A0T1_117C_W_BI_20130909_H-PM_f01_normal	2.41758	GPTime	4999
										TCGA_AO-A12E_A8-A06N_A2-A0T1_117C_W_BI_20130909_H-PM_f02_normal	2.334	GPTime	5203
										TCGA_AO-A12E_A8-A06N_A2-A0T1_117C_W_BI_20130909_H-PM_f03_normal	2.22001	GPTime	4658
										TCGA_AO-A12E_A8-A06N_A2-A0T1_117C_W_BI_20130909_H-PM_f04_normal	2.19691	GPTime	5286
										TCGA_AO-A12E_A8-A06N_A2-A0T1_117C_W_BI_20130909_H-PM_f05_normal	2.37926	GPTime	5772
										TCGA_AO-A12E_A8-A06N_A2-A0T1_117C_W_BI_20130909_H-PM_f06_normal	2.05585	GPTime	5348
										TCGA_AO-A12E_A8-A06N_A2-A0T1_117C_W_BI_20130909_H-PM_f07_normal	2.2249	GPTime	6085
										TCGA_AO-A12E_A8-A06N_A2-A0T1_117C_W_BI_20130909_H-PM_f08_normal	2.21452	GPTime	6253
										TCGA_AO-A12E_A8-A06N_A2-A0T1_117C_W_BI_20130909_H-PM_f09_normal	2.27268	GPTime	6046
										TCGA_AO-A12E_A8-A06N_A2-A0T1_117C_W_BI_20130909_H-PM_f10_normal	2.09579	GPTime	5877
										TCGA_AO-A12E_A8-A06N_A2-A0T1_117C_W_BI_20130909_H-PM_f11_normal	2.20202	GPTime	6060
										TCGA_AO-A12E_A8-A06N_A2-A0T1_117C_W_BI_20130909_H-PM_f12_normal	2.18871	GPTime	6545
										TCGA_AO-A12E_A8-A06N_A2-A0T1_117C_W_BI_20130909_H-PM_f13_normal	2.0891	GPTime	6106
										TCGA_AO-A12E_A8-A06N_A2-A0T1_117C_W_BI_20130909_H-PM_f14_normal	2.3491	GPTime	6418
										TCGA_AO-A12E_A8-A06N_A2-A0T1_117C_W_BI_20130909_H-PM_f15_normal	2.20095	GPTime	6161
										TCGA_AO-A12E_A8-A06N_A2-A0T1_117C_W_BI_20130909_H-PM_f16_normal	2.03461	GPTime	5283
										TCGA_AO-A12E_A8-A06N_A2-A0T1_117C_W_BI_20130909_H-PM_f17_normal	3.10837	GPTime	3126
										TCGA_AO-A12E_A8-A06N_A2-A0T1_117C_W_BI_20130909_H-PM_f18_normal	2.42433	GPTime	5355
										TCGA_AO-A12E_A8-A06N_A2-A0T1_117C_W_BI_20130909_H-PM_f19_normal	2.09891	GPTime	5501
										TCGA_AO-A12E_A8-A06N_A2-A0T1_117C_W_BI_20130909_H-PM_f20_normal	2.17619	GPTime	4913
										TCGA_AO-A12E_A8-A06N_A2-A0T1_117C_W_BI_20130909_H-PM_f21_normal	2.23919	GPTime	4690
										TCGA_AO-A12E_A8-A06N_A2-A0T1_117C_W_BI_20130909_H-PM_f22_normal	2.28839	GPTime	5479
										TCGA_AO-A12E_A8-A06N_A2-A0T1_117C_W_BI_20130909_H-PM_f23_normal	2.22509	GPTime	5269
										TCGA_AO-A12E_A8-A06N_A2-A0T1_117C_W_BI_20130909_H-PM_f24_normal	2.16955	GPTime	4821
										TCGA_AO-A12E_A8-A06N_A2-A0T1_117C_W_BI_20130909_H-PM_fA_normal	1.69166	GPTime	1639
										TCGA_AR-A0TR_AO-A03O_BH-A18R_117C_W_BI_20130825_H-PM_f01_normal	2.2567	GPTime	6319
										TCGA_AR-A0TR_AO-A03O_BH-A18R_117C_W_BI_20130825_H-PM_f02_normal	2.3295	GPTime	6487
										TCGA_AR-A0TR_AO-A03O_BH-A18R_117C_W_BI_20130825_H-PM_f03_normal	2.18448	GPTime	6628
										TCGA_AR-A0TR_AO-A03O_BH-A18R_117C_W_BI_20130825_H-PM_f04_normal	2.08367	GPTime	6418
										TCGA_AR-A0TR_AO-A03O_BH-A18R_117C_W_BI_20130825_H-PM_f05_normal	2.25212	GPTime	7157
										TCGA_AR-A0TR_AO-A03O_BH-A18R_117C_W_BI_20130825_H-PM_f06_normal	2.0382	GPTime	6868
										TCGA_AR-A0TR_AO-A03O_BH-A18R_117C_W_BI_20130825_H-PM_f07_normal	2.0309	GPTime	7240
										TCGA_AR-A0TR_AO-A03O_BH-A18R_117C_W_BI_20130825_H-PM_f08_normal	2.09459	GPTime	7431
										TCGA_AR-A0TR_AO-A03O_BH-A18R_117C_W_BI_20130825_H-PM_f09_normal	2.07055	GPTime	7518
										TCGA_AR-A0TR_AO-A03O_BH-A18R_117C_W_BI_20130825_H-PM_f10_normal	2.03476	GPTime	7375
										TCGA_AR-A0TR_AO-A03O_BH-A18R_117C_W_BI_20130825_H-PM_f11_normal	2.33786	GPTime	7702
										TCGA_AR-A0TR_AO-A03O_BH-A18R_117C_W_BI_20130825_H-PM_f12_normal	2.21647	GPTime	7836
										TCGA_AR-A0TR_AO-A03O_BH-A18R_117C_W_BI_20130825_H-PM_f13_normal	2.24003	GPTime	7546
										TCGA_AR-A0TR_AO-A03O_BH-A18R_117C_W_BI_20130825_H-PM_f14_normal	2.27581	GPTime	7750
										TCGA_AR-A0TR_AO-A03O_BH-A18R_117C_W_BI_20130825_H-PM_f15_normal	2.16485	GPTime	7622
										TCGA_AR-A0TR_AO-A03O_BH-A18R_117C_W_BI_20130825_H-PM_f16_normal	2.25877	GPTime	7014
										TCGA_AR-A0TR_AO-A03O_BH-A18R_117C_W_BI_20130825_H-PM_f17_normal	2.14267	GPTime	7164
										TCGA_AR-A0TR_AO-A03O_BH-A18R_117C_W_BI_20130825_H-PM_f18_normal	2.17021	GPTime	7264
										TCGA_AR-A0TR_AO-A03O_BH-A18R_117C_W_BI_20130825_H-PM_f19_normal	2.15902	GPTime	7321
										TCGA_AR-A0TR_AO-A03O_BH-A18R_117C_W_BI_20130825_H-PM_f20_normal	2.10779	GPTime	7121
										TCGA_AR-A0TR_AO-A03O_BH-A18R_117C_W_BI_20130825_H-PM_f21_normal	2.13706	GPTime	6624
										TCGA_AR-A0TR_AO-A03O_BH-A18R_117C_W_BI_20130825_H-PM_f22_normal	2.29826	GPTime	6736
										TCGA_AR-A0TR_AO-A03O_BH-A18R_117C_W_BI_20130825_H-PM_f23_normal	2.36389	GPTime	6723
										TCGA_AR-A0TR_AO-A03O_BH-A18R_117C_W_BI_20130825_H-PM_f24_normal	2.1454	GPTime	6646
										TCGA_AR-A0TR_AO-A03O_BH-A18R_117C_W_BI_20130825_H-PM_fA_normal	1.90535	GPTime	1733
										TCGA_AR-A0TT_AR-A1AQ_AO-A12B_117C_W_BI_20131022_H-PM_f01_normal	2.25751	GPTime	6560
										TCGA_AR-A0TT_AR-A1AQ_AO-A12B_117C_W_BI_20131022_H-PM_f02_normal	2.16114	GPTime	6048
										TCGA_AR-A0TT_AR-A1AQ_AO-A12B_117C_W_BI_20131022_H-PM_f03_normal	1.97628	GPTime	6421
										TCGA_AR-A0TT_AR-A1AQ_AO-A12B_117C_W_BI_20131022_H-PM_f04_normal	2.06747	GPTime	6494
										TCGA_AR-A0TT_AR-A1AQ_AO-A12B_117C_W_BI_20131022_H-PM_f05_normal	2.13917	GPTime	6737
										TCGA_AR-A0TT_AR-A1AQ_AO-A12B_117C_W_BI_20131022_H-PM_f06_normal	2.11837	GPTime	6717
										TCGA_AR-A0TT_AR-A1AQ_AO-A12B_117C_W_BI_20131022_H-PM_f07_normal	2.14032	GPTime	6838
										TCGA_AR-A0TT_AR-A1AQ_AO-A12B_117C_W_BI_20131022_H-PM_f08_normal	2.2166	GPTime	7221
										TCGA_AR-A0TT_AR-A1AQ_AO-A12B_117C_W_BI_20131022_H-PM_f09_normal	2.31806	GPTime	7238
										TCGA_AR-A0TT_AR-A1AQ_AO-A12B_117C_W_BI_20131022_H-PM_f10_normal	2.10616	GPTime	7182
										TCGA_AR-A0TT_AR-A1AQ_AO-A12B_117C_W_BI_20131022_H-PM_f11_normal	2.12073	GPTime	7081
										TCGA_AR-A0TT_AR-A1AQ_AO-A12B_117C_W_BI_20131022_H-PM_f12_normal	2.28032	GPTime	7241
										TCGA_AR-A0TT_AR-A1AQ_AO-A12B_117C_W_BI_20131022_H-PM_f13_normal	2.03011	GPTime	7200
										TCGA_AR-A0TT_AR-A1AQ_AO-A12B_117C_W_BI_20131022_H-PM_f14_normal	2.05028	GPTime	6977
										TCGA_AR-A0TT_AR-A1AQ_AO-A12B_117C_W_BI_20131022_H-PM_f15_normal	2.12648	GPTime	7076
										TCGA_AR-A0TT_AR-A1AQ_AO-A12B_117C_W_BI_20131022_H-PM_f16_normal	2.08531	GPTime	6785
										TCGA_AR-A0TT_AR-A1AQ_AO-A12B_117C_W_BI_20131022_H-PM_f17_normal	2.21737	GPTime	6689
										TCGA_AR-A0TT_AR-A1AQ_AO-A12B_117C_W_BI_20131022_H-PM_f18_normal	1.98154	GPTime	6680
										TCGA_AR-A0TT_AR-A1AQ_AO-A12B_117C_W_BI_20131022_H-PM_f19_normal	2.17352	GPTime	6593
										TCGA_AR-A0TT_AR-A1AQ_AO-A12B_117C_W_BI_20131022_H-PM_f20_normal	2.05495	GPTime	6639
										TCGA_AR-A0TT_AR-A1AQ_AO-A12B_117C_W_BI_20131022_H-PM_f21_normal	2.25179	GPTime	6245
										TCGA_AR-A0TT_AR-A1AQ_AO-A12B_117C_W_BI_20131022_H-PM_f22_normal	2.04534	GPTime	6327
										TCGA_AR-A0TT_AR-A1AQ_AO-A12B_117C_W_BI_20131022_H-PM_f23_normal	2.15665	GPTime	6187
										TCGA_AR-A0TT_AR-A1AQ_AO-A12B_117C_W_BI_20131022_H-PM_f24_normal	2.05243	GPTime	6219
										TCGA_AR-A0TT_AR-A1AQ_AO-A12B_117C_W_BI_20131022_H-PM_fA_normal	2.02116	GPTime	1489
										TCGA_AR-A0TV_C8-A12Z_AO-A0JJ_117C_W_BI_20130730_H-PM_f01_normal	2.17956	GPTime	6092
										TCGA_AR-A0TV_C8-A12Z_AO-A0JJ_117C_W_BI_20130730_H-PM_f02_normal	2.16575	GPTime	5846
										TCGA_AR-A0TV_C8-A12Z_AO-A0JJ_117C_W_BI_20130730_H-PM_f03_normal	1.99149	GPTime	6064
										TCGA_AR-A0TV_C8-A12Z_AO-A0JJ_117C_W_BI_20130730_H-PM_f04_normal	2.06963	GPTime	6318
										TCGA_AR-A0TV_C8-A12Z_AO-A0JJ_117C_W_BI_20130730_H-PM_f05_normal	2.07045	GPTime	6915
										TCGA_AR-A0TV_C8-A12Z_AO-A0JJ_117C_W_BI_20130730_H-PM_f06_normal	2.04363	GPTime	6128
										TCGA_AR-A0TV_C8-A12Z_AO-A0JJ_117C_W_BI_20130730_H-PM_f07_normal	2.08	GPTime	6612
										TCGA_AR-A0TV_C8-A12Z_AO-A0JJ_117C_W_BI_20130730_H-PM_f08_normal	2.10328	GPTime	7121
										TCGA_AR-A0TV_C8-A12Z_AO-A0JJ_117C_W_BI_20130730_H-PM_f09_normal	2.06036	GPTime	7015
										TCGA_AR-A0TV_C8-A12Z_AO-A0JJ_117C_W_BI_20130730_H-PM_f10_normal	1.94139	GPTime	6642
										TCGA_AR-A0TV_C8-A12Z_AO-A0JJ_117C_W_BI_20130730_H-PM_f11_normal	2.19696	GPTime	6820
										TCGA_AR-A0TV_C8-A12Z_AO-A0JJ_117C_W_BI_20130730_H-PM_f12_normal	2.17744	GPTime	7033
										TCGA_AR-A0TV_C8-A12Z_AO-A0JJ_117C_W_BI_20130730_H-PM_f13_normal	2.02705	GPTime	7119
										TCGA_AR-A0TV_C8-A12Z_AO-A0JJ_117C_W_BI_20130730_H-PM_f14_normal	2.10795	GPTime	6694
										TCGA_AR-A0TV_C8-A12Z_AO-A0JJ_117C_W_BI_20130730_H-PM_f15_normal	2.2667	GPTime	6973
										TCGA_AR-A0TV_C8-A12Z_AO-A0JJ_117C_W_BI_20130730_H-PM_f16_normal	2.1796	GPTime	6404
										TCGA_AR-A0TV_C8-A12Z_AO-A0JJ_117C_W_BI_20130730_H-PM_f17_normal	2.14646	GPTime	6273
										TCGA_AR-A0TV_C8-A12Z_AO-A0JJ_117C_W_BI_20130730_H-PM_f18_normal	2.01847	GPTime	6599
										TCGA_AR-A0TV_C8-A12Z_AO-A0JJ_117C_W_BI_20130730_H-PM_f19_normal	1.96335	GPTime	6940
										TCGA_AR-A0TV_C8-A12Z_AO-A0JJ_117C_W_BI_20130730_H-PM_f20_normal	2.04474	GPTime	6622
										TCGA_AR-A0TV_C8-A12Z_AO-A0JJ_117C_W_BI_20130730_H-PM_f21_normal	2.02726	GPTime	6186
										TCGA_AR-A0TV_C8-A12Z_AO-A0JJ_117C_W_BI_20130730_H-PM_f22_normal	2.14006	GPTime	6420
										TCGA_AR-A0TV_C8-A12Z_AO-A0JJ_117C_W_BI_20130730_H-PM_f23_normal	2.32854	GPTime	6495
										TCGA_AR-A0TV_C8-A12Z_AO-A0JJ_117C_W_BI_20130730_H-PM_f24_normal	2.28896	GPTime	6462
										TCGA_AR-A0TV_C8-A12Z_AO-A0JJ_117C_W_BI_20130730_H-PM_fA_normal	1.57006	GPTime	1719
										TCGA_AR-A0TY_AR-A0U4_BH-A0HP_117C_W_BI_20130408_H-JQ_f01_normal	2.10778	GPTime	4725
										TCGA_AR-A0TY_AR-A0U4_BH-A0HP_117C_W_BI_20130408_H-JQ_f02_normal	2.43528	GPTime	4974
										TCGA_AR-A0TY_AR-A0U4_BH-A0HP_117C_W_BI_20130408_H-JQ_f03_normal	2.17087	GPTime	5235
										TCGA_AR-A0TY_AR-A0U4_BH-A0HP_117C_W_BI_20130408_H-JQ_f04_normal	2.07115	GPTime	5091
										TCGA_AR-A0TY_AR-A0U4_BH-A0HP_117C_W_BI_20130408_H-JQ_f05_normal	2.15794	GPTime	5668
										TCGA_AR-A0TY_AR-A0U4_BH-A0HP_117C_W_BI_20130408_H-JQ_f06_normal	2.03279	GPTime	5293
										TCGA_AR-A0TY_AR-A0U4_BH-A0HP_117C_W_BI_20130408_H-JQ_f07_normal	2.05615	GPTime	5859
										TCGA_AR-A0TY_AR-A0U4_BH-A0HP_117C_W_BI_20130408_H-JQ_f08_normal	2.04146	GPTime	6109
										TCGA_AR-A0TY_AR-A0U4_BH-A0HP_117C_W_BI_20130408_H-JQ_f09_normal	1.97202	GPTime	5613
										TCGA_AR-A0TY_AR-A0U4_BH-A0HP_117C_W_BI_20130408_H-JQ_f10_normal	2.13354	GPTime	5601
										TCGA_AR-A0TY_AR-A0U4_BH-A0HP_117C_W_BI_20130408_H-JQ_f11_normal	2.12929	GPTime	5795
										TCGA_AR-A0TY_AR-A0U4_BH-A0HP_117C_W_BI_20130408_H-JQ_f12_normal	2.23104	GPTime	6098
										TCGA_AR-A0TY_AR-A0U4_BH-A0HP_117C_W_BI_20130408_H-JQ_f13_normal	2.1156	GPTime	5683
										TCGA_AR-A0TY_AR-A0U4_BH-A0HP_117C_W_BI_20130408_H-JQ_f14_normal	2.18891	GPTime	5961
										TCGA_AR-A0TY_AR-A0U4_BH-A0HP_117C_W_BI_20130408_H-JQ_f15_normal	2.41237	GPTime	5964
										TCGA_AR-A0TY_AR-A0U4_BH-A0HP_117C_W_BI_20130408_H-JQ_f16_normal	2.39358	GPTime	5445
										TCGA_AR-A0TY_AR-A0U4_BH-A0HP_117C_W_BI_20130408_H-JQ_f17_normal	2.13553	GPTime	5573
										TCGA_AR-A0TY_AR-A0U4_BH-A0HP_117C_W_BI_20130408_H-JQ_f18_normal	2.06826	GPTime	5603
										TCGA_AR-A0TY_AR-A0U4_BH-A0HP_117C_W_BI_20130408_H-JQ_f19_normal	2.09654	GPTime	5553
										TCGA_AR-A0TY_AR-A0U4_BH-A0HP_117C_W_BI_20130408_H-JQ_f20_normal	1.99298	GPTime	5283
										TCGA_AR-A0TY_AR-A0U4_BH-A0HP_117C_W_BI_20130408_H-JQ_f21_normal	2.1563	GPTime	4986
										TCGA_AR-A0TY_AR-A0U4_BH-A0HP_117C_W_BI_20130408_H-JQ_f22_normal	2.08017	GPTime	5279
										TCGA_AR-A0TY_AR-A0U4_BH-A0HP_117C_W_BI_20130408_H-JQ_f23_normal	2.19253	GPTime	5151
										TCGA_AR-A0TY_AR-A0U4_BH-A0HP_117C_W_BI_20130408_H-JQ_f24_normal	2.07458	GPTime	4914
										TCGA_AR-A0TY_AR-A0U4_BH-A0HP_117C_W_BI_20130408_H-JQ_fA_normal	1.32663	GPTime	1404
										TCGA_AR-A1AP_AN-A0FK_AO-A0J6_117C_W_BI_20130517_H-PM_f01_normal	2.37309	GPTime	5818
										TCGA_AR-A1AP_AN-A0FK_AO-A0J6_117C_W_BI_20130517_H-PM_f02_normal	2.42502	GPTime	5867
										TCGA_AR-A1AP_AN-A0FK_AO-A0J6_117C_W_BI_20130517_H-PM_f03_normal	2.40774	GPTime	6252
										TCGA_AR-A1AP_AN-A0FK_AO-A0J6_117C_W_BI_20130517_H-PM_f04_normal	2.27714	GPTime	6216
										TCGA_AR-A1AP_AN-A0FK_AO-A0J6_117C_W_BI_20130517_H-PM_f05_normal	2.38665	GPTime	6513
										TCGA_AR-A1AP_AN-A0FK_AO-A0J6_117C_W_BI_20130517_H-PM_f06_normal	2.0587	GPTime	6244
										TCGA_AR-A1AP_AN-A0FK_AO-A0J6_117C_W_BI_20130517_H-PM_f07_normal	2.18955	GPTime	7004
										TCGA_AR-A1AP_AN-A0FK_AO-A0J6_117C_W_BI_20130517_H-PM_f08_normal	2.19268	GPTime	7052
										TCGA_AR-A1AP_AN-A0FK_AO-A0J6_117C_W_BI_20130517_H-PM_f09_normal	2.33615	GPTime	6596
										TCGA_AR-A1AP_AN-A0FK_AO-A0J6_117C_W_BI_20130517_H-PM_f10_normal	2.23632	GPTime	6586
										TCGA_AR-A1AP_AN-A0FK_AO-A0J6_117C_W_BI_20130517_H-PM_f11_normal	2.25311	GPTime	6811
										TCGA_AR-A1AP_AN-A0FK_AO-A0J6_117C_W_BI_20130517_H-PM_f12_normal	2.13211	GPTime	7286
										TCGA_AR-A1AP_AN-A0FK_AO-A0J6_117C_W_BI_20130517_H-PM_f13_normal	2.39366	GPTime	6706
										TCGA_AR-A1AP_AN-A0FK_AO-A0J6_117C_W_BI_20130517_H-PM_f14_normal	2.37301	GPTime	7123
										TCGA_AR-A1AP_AN-A0FK_AO-A0J6_117C_W_BI_20130517_H-PM_f15_normal	2.26279	GPTime	6912
										TCGA_AR-A1AP_AN-A0FK_AO-A0J6_117C_W_BI_20130517_H-PM_f16_normal	2.07564	GPTime	6494
										TCGA_AR-A1AP_AN-A0FK_AO-A0J6_117C_W_BI_20130517_H-PM_f17_normal	2.13225	GPTime	6623
										TCGA_AR-A1AP_AN-A0FK_AO-A0J6_117C_W_BI_20130517_H-PM_f18_normal	2.22875	GPTime	6835
										TCGA_AR-A1AP_AN-A0FK_AO-A0J6_117C_W_BI_20130517_H-PM_f19_normal	2.29525	GPTime	6870
										TCGA_AR-A1AP_AN-A0FK_AO-A0J6_117C_W_BI_20130517_H-PM_f20_normal	2.2782	GPTime	6471
										TCGA_AR-A1AP_AN-A0FK_AO-A0J6_117C_W_BI_20130517_H-PM_f21_normal	2.23839	GPTime	6310
										TCGA_AR-A1AP_AN-A0FK_AO-A0J6_117C_W_BI_20130517_H-PM_f22_normal	2.07931	GPTime	6430
										TCGA_AR-A1AP_AN-A0FK_AO-A0J6_117C_W_BI_20130517_H-PM_f23_normal	2.344	GPTime	6450
										TCGA_AR-A1AP_AN-A0FK_AO-A0J6_117C_W_BI_20130517_H-PM_f24_normal	2.16071	GPTime	6436
										TCGA_AR-A1AP_AN-A0FK_AO-A0J6_117C_W_BI_20130517_H-PM_fA_normal	1.98855	GPTime	1748
										TCGA_AR-A1AW_AR-A1AV_C8-A135_117C_W_BI_20130628_H-PM_f01_normal	2.08552	GPTime	5626
										TCGA_AR-A1AW_AR-A1AV_C8-A135_117C_W_BI_20130628_H-PM_f02_normal	2.14322	GPTime	5726
										TCGA_AR-A1AW_AR-A1AV_C8-A135_117C_W_BI_20130628_H-PM_f03_normal	2.21321	GPTime	6044
										TCGA_AR-A1AW_AR-A1AV_C8-A135_117C_W_BI_20130628_H-PM_f04_normal	2.15982	GPTime	6056
										TCGA_AR-A1AW_AR-A1AV_C8-A135_117C_W_BI_20130628_H-PM_f05_normal	2.15678	GPTime	6116
										TCGA_AR-A1AW_AR-A1AV_C8-A135_117C_W_BI_20130628_H-PM_f06_normal	2.31094	GPTime	6238
										TCGA_AR-A1AW_AR-A1AV_C8-A135_117C_W_BI_20130628_H-PM_f07_normal	2.15024	GPTime	6693
										TCGA_AR-A1AW_AR-A1AV_C8-A135_117C_W_BI_20130628_H-PM_f08_normal	1.94759	GPTime	6599
										TCGA_AR-A1AW_AR-A1AV_C8-A135_117C_W_BI_20130628_H-PM_f09_normal	2.083	GPTime	6549
										TCGA_AR-A1AW_AR-A1AV_C8-A135_117C_W_BI_20130628_H-PM_f10_normal	2.3559	GPTime	6417
										TCGA_AR-A1AW_AR-A1AV_C8-A135_117C_W_BI_20130628_H-PM_f11_normal	2.18101	GPTime	6839
										TCGA_AR-A1AW_AR-A1AV_C8-A135_117C_W_BI_20130628_H-PM_f12_normal	2.14658	GPTime	6871
										TCGA_AR-A1AW_AR-A1AV_C8-A135_117C_W_BI_20130628_H-PM_f13_normal	2.1886	GPTime	6591
										TCGA_AR-A1AW_AR-A1AV_C8-A135_117C_W_BI_20130628_H-PM_f14_normal	2.35793	GPTime	6931
										TCGA_AR-A1AW_AR-A1AV_C8-A135_117C_W_BI_20130628_H-PM_f15_normal	2.27938	GPTime	6708
										TCGA_AR-A1AW_AR-A1AV_C8-A135_117C_W_BI_20130628_H-PM_f16_normal	2.12872	GPTime	6246
										TCGA_AR-A1AW_AR-A1AV_C8-A135_117C_W_BI_20130628_H-PM_f17_normal	2.17183	GPTime	6327
										TCGA_AR-A1AW_AR-A1AV_C8-A135_117C_W_BI_20130628_H-PM_f18_normal	2.16501	GPTime	6408
										TCGA_AR-A1AW_AR-A1AV_C8-A135_117C_W_BI_20130628_H-PM_f19_normal	2.27409	GPTime	6393
										TCGA_AR-A1AW_AR-A1AV_C8-A135_117C_W_BI_20130628_H-PM_f20_normal	2.27687	GPTime	6177
										TCGA_AR-A1AW_AR-A1AV_C8-A135_117C_W_BI_20130628_H-PM_f21_normal	2.14451	GPTime	6144
										TCGA_AR-A1AW_AR-A1AV_C8-A135_117C_W_BI_20130628_H-PM_f22_normal	1.98081	GPTime	6022
										TCGA_AR-A1AW_AR-A1AV_C8-A135_117C_W_BI_20130628_H-PM_f23_normal	2.0575	GPTime	6043
										TCGA_AR-A1AW_AR-A1AV_C8-A135_117C_W_BI_20130628_H-PM_f24_normal	2.30533	GPTime	6265
										TCGA_AR-A1AW_AR-A1AV_C8-A135_117C_W_BI_20130628_H-PM_fA_normal	1.70277	GPTime	1260
										TCGA_BH-A0EE_AO-A0J9_BH-A0E0_117C_W_BI_20130412_H-PM_f01_normal	2.23533	GPTime	6115
										TCGA_BH-A0EE_AO-A0J9_BH-A0E0_117C_W_BI_20130412_H-PM_f02_normal	2.22043	GPTime	6003
										TCGA_BH-A0EE_AO-A0J9_BH-A0E0_117C_W_BI_20130412_H-PM_f03_normal	2.2541	GPTime	6300
										TCGA_BH-A0EE_AO-A0J9_BH-A0E0_117C_W_BI_20130412_H-PM_f04_normal	2.28489	GPTime	6363
										TCGA_BH-A0EE_AO-A0J9_BH-A0E0_117C_W_BI_20130412_H-PM_f05_normal	2.27291	GPTime	6819
										TCGA_BH-A0EE_AO-A0J9_BH-A0E0_117C_W_BI_20130412_H-PM_f06_normal	2.03651	GPTime	6535
										TCGA_BH-A0EE_AO-A0J9_BH-A0E0_117C_W_BI_20130412_H-PM_f07_normal	2.10876	GPTime	6861
										TCGA_BH-A0EE_AO-A0J9_BH-A0E0_117C_W_BI_20130412_H-PM_f08_normal	2.08505	GPTime	7317
										TCGA_BH-A0EE_AO-A0J9_BH-A0E0_117C_W_BI_20130412_H-PM_f09_normal	2.11038	GPTime	7156
										TCGA_BH-A0EE_AO-A0J9_BH-A0E0_117C_W_BI_20130412_H-PM_f10_normal	2.10526	GPTime	6987
										TCGA_BH-A0EE_AO-A0J9_BH-A0E0_117C_W_BI_20130412_H-PM_f11_normal	2.08539	GPTime	7169
										TCGA_BH-A0EE_AO-A0J9_BH-A0E0_117C_W_BI_20130412_H-PM_f12_normal	2.0821	GPTime	7329
										TCGA_BH-A0EE_AO-A0J9_BH-A0E0_117C_W_BI_20130412_H-PM_f13_normal	2.10797	GPTime	7298
										TCGA_BH-A0EE_AO-A0J9_BH-A0E0_117C_W_BI_20130412_H-PM_f14_normal	2.2408	GPTime	7198
										TCGA_BH-A0EE_AO-A0J9_BH-A0E0_117C_W_BI_20130412_H-PM_f15_normal	2.14398	GPTime	7292
										TCGA_BH-A0EE_AO-A0J9_BH-A0E0_117C_W_BI_20130412_H-PM_f16_normal	2.26388	GPTime	6746
										TCGA_BH-A0EE_AO-A0J9_BH-A0E0_117C_W_BI_20130412_H-PM_f17_normal	2.35373	GPTime	6646
										TCGA_BH-A0EE_AO-A0J9_BH-A0E0_117C_W_BI_20130412_H-PM_f18_normal	2.17204	GPTime	6894
										TCGA_BH-A0EE_AO-A0J9_BH-A0E0_117C_W_BI_20130412_H-PM_f19_normal	2.11075	GPTime	6829
										TCGA_BH-A0EE_AO-A0J9_BH-A0E0_117C_W_BI_20130412_H-PM_f20_normal	2.30524	GPTime	6676
										TCGA_BH-A0EE_AO-A0J9_BH-A0E0_117C_W_BI_20130412_H-PM_f21_normal	2.17298	GPTime	6044
										TCGA_BH-A0EE_AO-A0J9_BH-A0E0_117C_W_BI_20130412_H-PM_f22_normal	2.01482	GPTime	6243
										TCGA_BH-A0EE_AO-A0J9_BH-A0E0_117C_W_BI_20130412_H-PM_f23_normal	2.11198	GPTime	6336
										TCGA_BH-A0EE_AO-A0J9_BH-A0E0_117C_W_BI_20130412_H-PM_f24_normal	2.08175	GPTime	5862
										TCGA_BH-A0EE_AO-A0J9_BH-A0E0_117C_W_BI_20130412_H-PM_fA_normal	1.62177	GPTime	1135
										TCGA_BH-A18U_A2-A0YI_A2-A0EQ_117C_W_BI_20130405_H-JQ_f01_130406001757_normal	1.94279	GPTime	5594
										TCGA_BH-A18U_A2-A0YI_A2-A0EQ_117C_W_BI_20130405_H-JQ_f02_normal	2.02969	GPTime	5959
										TCGA_BH-A18U_A2-A0YI_A2-A0EQ_117C_W_BI_20130405_H-JQ_f03_normal	1.98447	GPTime	5868
										TCGA_BH-A18U_A2-A0YI_A2-A0EQ_117C_W_BI_20130405_H-JQ_f04_normal	2.18057	GPTime	5634
										TCGA_BH-A18U_A2-A0YI_A2-A0EQ_117C_W_BI_20130405_H-JQ_f05_normal	2.04177	GPTime	6181
										TCGA_BH-A18U_A2-A0YI_A2-A0EQ_117C_W_BI_20130405_H-JQ_f06_normal	1.8772	GPTime	5914
										TCGA_BH-A18U_A2-A0YI_A2-A0EQ_117C_W_BI_20130405_H-JQ_f07_normal	2.32858	GPTime	6536
										TCGA_BH-A18U_A2-A0YI_A2-A0EQ_117C_W_BI_20130405_H-JQ_f08_normal	1.95995	GPTime	6693
										TCGA_BH-A18U_A2-A0YI_A2-A0EQ_117C_W_BI_20130405_H-JQ_f09_normal	2.09338	GPTime	6351
										TCGA_BH-A18U_A2-A0YI_A2-A0EQ_117C_W_BI_20130405_H-JQ_f10_normal	2.07262	GPTime	6406
										TCGA_BH-A18U_A2-A0YI_A2-A0EQ_117C_W_BI_20130405_H-JQ_f11_normal	2.40639	GPTime	6576
										TCGA_BH-A18U_A2-A0YI_A2-A0EQ_117C_W_BI_20130405_H-JQ_f12_normal	1.96602	GPTime	6935
										TCGA_BH-A18U_A2-A0YI_A2-A0EQ_117C_W_BI_20130405_H-JQ_f13_normal	2.09512	GPTime	6598
										TCGA_BH-A18U_A2-A0YI_A2-A0EQ_117C_W_BI_20130405_H-JQ_f14_normal	2.2075	GPTime	6857
										TCGA_BH-A18U_A2-A0YI_A2-A0EQ_117C_W_BI_20130405_H-JQ_f15_normal	2.14576	GPTime	6904
										TCGA_BH-A18U_A2-A0YI_A2-A0EQ_117C_W_BI_20130405_H-JQ_f16_normal	2.14328	GPTime	6349
										TCGA_BH-A18U_A2-A0YI_A2-A0EQ_117C_W_BI_20130405_H-JQ_f17_normal	1.96849	GPTime	6463
										TCGA_BH-A18U_A2-A0YI_A2-A0EQ_117C_W_BI_20130405_H-JQ_f18_normal	1.99737	GPTime	6694
										TCGA_BH-A18U_A2-A0YI_A2-A0EQ_117C_W_BI_20130405_H-JQ_f19_normal	2.01878	GPTime	6714
										TCGA_BH-A18U_A2-A0YI_A2-A0EQ_117C_W_BI_20130405_H-JQ_f20_normal	2.09012	GPTime	6327
										TCGA_BH-A18U_A2-A0YI_A2-A0EQ_117C_W_BI_20130405_H-JQ_f21_normal	1.87456	GPTime	6025
										TCGA_BH-A18U_A2-A0YI_A2-A0EQ_117C_W_BI_20130405_H-JQ_f22_normal	2.00917	GPTime	6263
										TCGA_BH-A18U_A2-A0YI_A2-A0EQ_117C_W_BI_20130405_H-JQ_f23_normal	2.07307	GPTime	6063
										TCGA_BH-A18U_A2-A0YI_A2-A0EQ_117C_W_BI_20130405_H-JQ_f24_normal	1.87257	GPTime	6027
										TCGA_BH-A18U_A2-A0YI_A2-A0EQ_117C_W_BI_20130405_H-JQ_fA_normal	1.00787	GPTime	954
										TCGA_BH-A18V_A7-A13F_BH-A0E1_117C_W_BI_20130520_H-PM_f01_normal	2.34214	GPTime	5987
										TCGA_BH-A18V_A7-A13F_BH-A0E1_117C_W_BI_20130520_H-PM_f02_normal	2.45632	GPTime	6064
										TCGA_BH-A18V_A7-A13F_BH-A0E1_117C_W_BI_20130520_H-PM_f03_normal	2.50212	GPTime	6040
										TCGA_BH-A18V_A7-A13F_BH-A0E1_117C_W_BI_20130520_H-PM_f04_normal	2.13045	GPTime	6408
										TCGA_BH-A18V_A7-A13F_BH-A0E1_117C_W_BI_20130520_H-PM_f05_normal	2.24144	GPTime	6491
										TCGA_BH-A18V_A7-A13F_BH-A0E1_117C_W_BI_20130520_H-PM_f06_normal	2.37358	GPTime	6532
										TCGA_BH-A18V_A7-A13F_BH-A0E1_117C_W_BI_20130520_H-PM_f07_normal	2.13043	GPTime	7330
										TCGA_BH-A18V_A7-A13F_BH-A0E1_117C_W_BI_20130520_H-PM_f08_normal	2.32607	GPTime	7098
										TCGA_BH-A18V_A7-A13F_BH-A0E1_117C_W_BI_20130520_H-PM_f09_normal	2.09277	GPTime	6515
										TCGA_BH-A18V_A7-A13F_BH-A0E1_117C_W_BI_20130520_H-PM_f10_normal	2.23755	GPTime	6896
										TCGA_BH-A18V_A7-A13F_BH-A0E1_117C_W_BI_20130520_H-PM_f11_normal	2.4785	GPTime	6741
										TCGA_BH-A18V_A7-A13F_BH-A0E1_117C_W_BI_20130520_H-PM_f12_normal	2.09387	GPTime	7158
										TCGA_BH-A18V_A7-A13F_BH-A0E1_117C_W_BI_20130520_H-PM_f13_normal	2.28588	GPTime	6570
										TCGA_BH-A18V_A7-A13F_BH-A0E1_117C_W_BI_20130520_H-PM_f14_normal	2.55855	GPTime	6155
										TCGA_BH-A18V_A7-A13F_BH-A0E1_117C_W_BI_20130520_H-PM_f15_normal	2.57182	GPTime	7042
										TCGA_BH-A18V_A7-A13F_BH-A0E1_117C_W_BI_20130520_H-PM_f16_normal	2.31537	GPTime	6727
										TCGA_BH-A18V_A7-A13F_BH-A0E1_117C_W_BI_20130520_H-PM_f17_normal	2.29659	GPTime	6822
										TCGA_BH-A18V_A7-A13F_BH-A0E1_117C_W_BI_20130520_H-PM_f18_normal	2.46635	GPTime	6876
										TCGA_BH-A18V_A7-A13F_BH-A0E1_117C_W_BI_20130520_H-PM_f19_normal	2.12894	GPTime	6829
										TCGA_BH-A18V_A7-A13F_BH-A0E1_117C_W_BI_20130520_H-PM_f20_normal	2.2832	GPTime	6281
										TCGA_BH-A18V_A7-A13F_BH-A0E1_117C_W_BI_20130520_H-PM_f21_normal	2.20475	GPTime	6409
										TCGA_BH-A18V_A7-A13F_BH-A0E1_117C_W_BI_20130520_H-PM_f22_normal	2.17089	GPTime	6611
										TCGA_BH-A18V_A7-A13F_BH-A0E1_117C_W_BI_20130520_H-PM_f23_normal	2.29862	GPTime	6312
										TCGA_BH-A18V_A7-A13F_BH-A0E1_117C_W_BI_20130520_H-PM_f24_normal	2.57211	GPTime	6288
										TCGA_BH-A18V_A7-A13F_BH-A0E1_117C_W_BI_20130520_H-PM_fA_normal	1.80744	GPTime	1378
										TCGA_C8-A12P_BH-A0C1_A2-A0EY_117C_W_BI_20130622_H-PM_f01_normal	2.30581	GPTime	6424
										TCGA_C8-A12P_BH-A0C1_A2-A0EY_117C_W_BI_20130622_H-PM_f02_normal	2.385	GPTime	6534
										TCGA_C8-A12P_BH-A0C1_A2-A0EY_117C_W_BI_20130622_H-PM_f03_normal	2.37282	GPTime	6265
										TCGA_C8-A12P_BH-A0C1_A2-A0EY_117C_W_BI_20130622_H-PM_f04_normal	2.40831	GPTime	6742
										TCGA_C8-A12P_BH-A0C1_A2-A0EY_117C_W_BI_20130622_H-PM_f05_normal	2.19297	GPTime	7070
										TCGA_C8-A12P_BH-A0C1_A2-A0EY_117C_W_BI_20130622_H-PM_f06_normal	2.3427	GPTime	7345
										TCGA_C8-A12P_BH-A0C1_A2-A0EY_117C_W_BI_20130622_H-PM_f07_normal	2.40161	GPTime	8202
										TCGA_C8-A12P_BH-A0C1_A2-A0EY_117C_W_BI_20130622_H-PM_f08_normal	2.22986	GPTime	7598
										TCGA_C8-A12P_BH-A0C1_A2-A0EY_117C_W_BI_20130622_H-PM_f09_normal	2.32331	GPTime	7572
										TCGA_C8-A12P_BH-A0C1_A2-A0EY_117C_W_BI_20130622_H-PM_f10_normal	2.38532	GPTime	7817
										TCGA_C8-A12P_BH-A0C1_A2-A0EY_117C_W_BI_20130622_H-PM_f11_normal	2.44775	GPTime	7955
										TCGA_C8-A12P_BH-A0C1_A2-A0EY_117C_W_BI_20130622_H-PM_f12_normal	2.30444	GPTime	7277
										TCGA_C8-A12P_BH-A0C1_A2-A0EY_117C_W_BI_20130622_H-PM_f13_normal	2.35683	GPTime	7646
										TCGA_C8-A12P_BH-A0C1_A2-A0EY_117C_W_BI_20130622_H-PM_f14_normal	2.42404	GPTime	8200
										TCGA_C8-A12P_BH-A0C1_A2-A0EY_117C_W_BI_20130622_H-PM_f15_normal	2.28752	GPTime	7466
										TCGA_C8-A12P_BH-A0C1_A2-A0EY_117C_W_BI_20130622_H-PM_f16_normal	2.3688	GPTime	7062
										TCGA_C8-A12P_BH-A0C1_A2-A0EY_117C_W_BI_20130622_H-PM_f17_normal	2.32447	GPTime	7429
										TCGA_C8-A12P_BH-A0C1_A2-A0EY_117C_W_BI_20130622_H-PM_f18_normal	2.15598	GPTime	7139
										TCGA_C8-A12P_BH-A0C1_A2-A0EY_117C_W_BI_20130622_H-PM_f19_normal	2.13059	GPTime	7048
										TCGA_C8-A12P_BH-A0C1_A2-A0EY_117C_W_BI_20130622_H-PM_f20_normal	2.16975	GPTime	6625
										TCGA_C8-A12P_BH-A0C1_A2-A0EY_117C_W_BI_20130622_H-PM_f22_normal	2.08013	GPTime	7029
										TCGA_C8-A12P_BH-A0C1_A2-A0EY_117C_W_BI_20130622_H-PM_f23_normal	2.31146	GPTime	6609
										TCGA_C8-A12P_BH-A0C1_A2-A0EY_117C_W_BI_20130622_H-PM_f24_normal	2.29964	GPTime	6544
										TCGA_C8-A12P_BH-A0C1_A2-A0EY_117C_W_BI_20130622_H-PM_fA_normal	2.03314	GPTime	1907
										TCGA_C8-A12P_BH-A0C1_A2-A0EY_117C_W_BI_20131202_H-PM_f21_normal	2.00101	GPTime	7333
										TCGA_C8-A138_E2-A154_BH-A0BZ_117C_W_BI_20130225_H-PM_f01_normal	2.15359	GPTime	6553
										TCGA_C8-A138_E2-A154_BH-A0BZ_117C_W_BI_20130225_H-PM_f02_normal	2.42502	GPTime	6658
										TCGA_C8-A138_E2-A154_BH-A0BZ_117C_W_BI_20130225_H-PM_f03_normal	2.07398	GPTime	6829
										TCGA_C8-A138_E2-A154_BH-A0BZ_117C_W_BI_20130225_H-PM_f04_normal	2.06006	GPTime	6608
										TCGA_C8-A138_E2-A154_BH-A0BZ_117C_W_BI_20130225_H-PM_f05_normal	2.09543	GPTime	7373
										TCGA_C8-A138_E2-A154_BH-A0BZ_117C_W_BI_20130225_H-PM_f06_normal	2.17533	GPTime	6906
										TCGA_C8-A138_E2-A154_BH-A0BZ_117C_W_BI_20130225_H-PM_f07_normal	2.12351	GPTime	7387
										TCGA_C8-A138_E2-A154_BH-A0BZ_117C_W_BI_20130225_H-PM_f08_normal	2.2457	GPTime	7954
										TCGA_C8-A138_E2-A154_BH-A0BZ_117C_W_BI_20130225_H-PM_f09_normal	2.23965	GPTime	7822
										TCGA_C8-A138_E2-A154_BH-A0BZ_117C_W_BI_20130225_H-PM_f10_normal	2.05432	GPTime	7418
										TCGA_C8-A138_E2-A154_BH-A0BZ_117C_W_BI_20130225_H-PM_f11_normal	2.21726	GPTime	7843
										TCGA_C8-A138_E2-A154_BH-A0BZ_117C_W_BI_20130225_H-PM_f12_normal	2.2479	GPTime	8141
										TCGA_C8-A138_E2-A154_BH-A0BZ_117C_W_BI_20130225_H-PM_f13_normal	2.0376	GPTime	7830
										TCGA_C8-A138_E2-A154_BH-A0BZ_117C_W_BI_20130225_H-PM_f14_normal	2.0721	GPTime	7991
										TCGA_C8-A138_E2-A154_BH-A0BZ_117C_W_BI_20130225_H-PM_f15_normal	2.07129	GPTime	8037
										TCGA_C8-A138_E2-A154_BH-A0BZ_117C_W_BI_20130225_H-PM_f16_normal	2.11244	GPTime	7373
										TCGA_C8-A138_E2-A154_BH-A0BZ_117C_W_BI_20130225_H-PM_f17_normal	2.04892	GPTime	7381
										TCGA_C8-A138_E2-A154_BH-A0BZ_117C_W_BI_20130225_H-PM_f18_normal	2.06292	GPTime	7453
										TCGA_C8-A138_E2-A154_BH-A0BZ_117C_W_BI_20130225_H-PM_f19_normal	1.94342	GPTime	7449
										TCGA_C8-A138_E2-A154_BH-A0BZ_117C_W_BI_20130225_H-PM_f20_normal	2.06032	GPTime	7065
										TCGA_C8-A138_E2-A154_BH-A0BZ_117C_W_BI_20130225_H-PM_f21_normal	1.9127	GPTime	6434
										TCGA_C8-A138_E2-A154_BH-A0BZ_117C_W_BI_20130225_H-PM_f22_normal	2.27426	GPTime	6870
										TCGA_C8-A138_E2-A154_BH-A0BZ_117C_W_BI_20130225_H-PM_f23_normal	2.03383	GPTime	6860
										TCGA_C8-A138_E2-A154_BH-A0BZ_117C_W_BI_20130225_H-PM_f24_normal	2.08079	GPTime	6734
										TCGA_C8-A138_E2-A154_BH-A0BZ_117C_W_BI_20130225_H-PM_fA_normal	1.81734	GPTime	1463
										TCGA_D8-A13Y_A8-A076_AO-A126_117C_W_BI_20130617_H-PM_f01_normal	2.5079	GPTime	5981
										TCGA_D8-A13Y_A8-A076_AO-A126_117C_W_BI_20130617_H-PM_f02_normal	2.33522	GPTime	6264
										TCGA_D8-A13Y_A8-A076_AO-A126_117C_W_BI_20130617_H-PM_f03_normal	2.44655	GPTime	6334
										TCGA_D8-A13Y_A8-A076_AO-A126_117C_W_BI_20130617_H-PM_f04_normal	2.21945	GPTime	6639
										TCGA_D8-A13Y_A8-A076_AO-A126_117C_W_BI_20130617_H-PM_f05_normal	2.5567	GPTime	6810
										TCGA_D8-A13Y_A8-A076_AO-A126_117C_W_BI_20130617_H-PM_f06_normal	2.31678	GPTime	6804
										TCGA_D8-A13Y_A8-A076_AO-A126_117C_W_BI_20130617_H-PM_f07_normal	2.40725	GPTime	7385
										TCGA_D8-A13Y_A8-A076_AO-A126_117C_W_BI_20130617_H-PM_f08_normal	2.33988	GPTime	7481
										TCGA_D8-A13Y_A8-A076_AO-A126_117C_W_BI_20130617_H-PM_f09_normal	2.37877	GPTime	6931
										TCGA_D8-A13Y_A8-A076_AO-A126_117C_W_BI_20130617_H-PM_f10_normal	2.37573	GPTime	6883
										TCGA_D8-A13Y_A8-A076_AO-A126_117C_W_BI_20130617_H-PM_f11_normal	2.44319	GPTime	7379
										TCGA_D8-A13Y_A8-A076_AO-A126_117C_W_BI_20130617_H-PM_f12_normal	2.35151	GPTime	7515
										TCGA_D8-A13Y_A8-A076_AO-A126_117C_W_BI_20130617_H-PM_f13_normal	2.514	GPTime	7201
										TCGA_D8-A13Y_A8-A076_AO-A126_117C_W_BI_20130617_H-PM_f14_normal	2.34537	GPTime	7532
										TCGA_D8-A13Y_A8-A076_AO-A126_117C_W_BI_20130617_H-PM_f15_normal	2.48183	GPTime	7146
										TCGA_D8-A13Y_A8-A076_AO-A126_117C_W_BI_20130617_H-PM_f16_normal	2.29708	GPTime	6824
										TCGA_D8-A13Y_A8-A076_AO-A126_117C_W_BI_20130617_H-PM_f17_normal	2.22738	GPTime	6966
										TCGA_D8-A13Y_A8-A076_AO-A126_117C_W_BI_20130617_H-PM_f18_normal	2.31328	GPTime	6818
										TCGA_D8-A13Y_A8-A076_AO-A126_117C_W_BI_20130617_H-PM_f19_normal	2.13695	GPTime	6728
										TCGA_D8-A13Y_A8-A076_AO-A126_117C_W_BI_20130617_H-PM_f20_130620230303_normal	2.42495	GPTime	6377
										TCGA_D8-A13Y_A8-A076_AO-A126_117C_W_BI_20130617_H-PM_f21_normal	2.27881	GPTime	6547
										TCGA_D8-A13Y_A8-A076_AO-A126_117C_W_BI_20130617_H-PM_f22_normal	2.35206	GPTime	6498
										TCGA_D8-A13Y_A8-A076_AO-A126_117C_W_BI_20130617_H-PM_f23_normal	2.24664	GPTime	6283
										TCGA_D8-A13Y_A8-A076_AO-A126_117C_W_BI_20130617_H-PM_f24_normal	2.22613	GPTime	6328
										TCGA_D8-A13Y_A8-A076_AO-A126_117C_W_BI_20130617_H-PM_fA_normal	1.94215	GPTime	1004
										TCGA_E2-A10A_BH-A18Q_C8-A130_117C_W_BI_20130222_H-PM_f01_normal	2.08248	GPTime	6904
										TCGA_E2-A10A_BH-A18Q_C8-A130_117C_W_BI_20130222_H-PM_f02_normal	2.21768	GPTime	6966
										TCGA_E2-A10A_BH-A18Q_C8-A130_117C_W_BI_20130222_H-PM_f03_normal	1.90935	GPTime	7236
										TCGA_E2-A10A_BH-A18Q_C8-A130_117C_W_BI_20130222_H-PM_f04_normal	2.09466	GPTime	7076
										TCGA_E2-A10A_BH-A18Q_C8-A130_117C_W_BI_20130222_H-PM_f05_normal	2.13497	GPTime	7731
										TCGA_E2-A10A_BH-A18Q_C8-A130_117C_W_BI_20130222_H-PM_f06_normal	2.08972	GPTime	7379
										TCGA_E2-A10A_BH-A18Q_C8-A130_117C_W_BI_20130222_H-PM_f07_normal	2.10681	GPTime	7827
										TCGA_E2-A10A_BH-A18Q_C8-A130_117C_W_BI_20130222_H-PM_f08_normal	2.09498	GPTime	8303
										TCGA_E2-A10A_BH-A18Q_C8-A130_117C_W_BI_20130222_H-PM_f09_normal	2.09584	GPTime	8232
										TCGA_E2-A10A_BH-A18Q_C8-A130_117C_W_BI_20130222_H-PM_f10_normal	2.07517	GPTime	7934
										TCGA_E2-A10A_BH-A18Q_C8-A130_117C_W_BI_20130222_H-PM_f11_normal	2.1857	GPTime	8215
										TCGA_E2-A10A_BH-A18Q_C8-A130_117C_W_BI_20130222_H-PM_f12_normal	2.10001	GPTime	8602
										TCGA_E2-A10A_BH-A18Q_C8-A130_117C_W_BI_20130222_H-PM_f13_normal	1.95633	GPTime	8235
										TCGA_E2-A10A_BH-A18Q_C8-A130_117C_W_BI_20130222_H-PM_f14_normal	2.10418	GPTime	8469
										TCGA_E2-A10A_BH-A18Q_C8-A130_117C_W_BI_20130222_H-PM_f15_normal	2.36529	GPTime	8513
										TCGA_E2-A10A_BH-A18Q_C8-A130_117C_W_BI_20130222_H-PM_f16_normal	2.08713	GPTime	7613
										TCGA_E2-A10A_BH-A18Q_C8-A130_117C_W_BI_20130222_H-PM_f17_normal	2.20474	GPTime	7700
										TCGA_E2-A10A_BH-A18Q_C8-A130_117C_W_BI_20130222_H-PM_f18_normal	2.07809	GPTime	8037
										TCGA_E2-A10A_BH-A18Q_C8-A130_117C_W_BI_20130222_H-PM_f19_normal	1.92503	GPTime	8013
										TCGA_E2-A10A_BH-A18Q_C8-A130_117C_W_BI_20130222_H-PM_f20_normal	2.22667	GPTime	7551
										TCGA_E2-A10A_BH-A18Q_C8-A130_117C_W_BI_20130222_H-PM_f21_normal	1.81981	GPTime	6985
										TCGA_E2-A10A_BH-A18Q_C8-A130_117C_W_BI_20130222_H-PM_f22_normal	1.92572	GPTime	7353
										TCGA_E2-A10A_BH-A18Q_C8-A130_117C_W_BI_20130222_H-PM_f23_normal	2.10122	GPTime	7291
										TCGA_E2-A10A_BH-A18Q_C8-A130_117C_W_BI_20130222_H-PM_f24_normal	2.19548	GPTime	7151
										TCGA_E2-A10A_BH-A18Q_C8-A130_117C_W_BI_20130222_H-PM_fA_normal	2.02328	GPTime	2473
										TCGA_E2-A159_A2-A0T3_A2-A0YD_117C_W_BI_20130823_H-PM_f01_normal	2.33175	GPTime	6224
										TCGA_E2-A159_A2-A0T3_A2-A0YD_117C_W_BI_20130823_H-PM_f02_normal	2.20677	GPTime	6202
										TCGA_E2-A159_A2-A0T3_A2-A0YD_117C_W_BI_20130823_H-PM_f03_normal	2.3186	GPTime	6190
										TCGA_E2-A159_A2-A0T3_A2-A0YD_117C_W_BI_20130823_H-PM_f04_normal	2.18994	GPTime	6241
										TCGA_E2-A159_A2-A0T3_A2-A0YD_117C_W_BI_20130823_H-PM_f05_normal	2.07033	GPTime	6831
										TCGA_E2-A159_A2-A0T3_A2-A0YD_117C_W_BI_20130823_H-PM_f06_normal	2.28235	GPTime	6607
										TCGA_E2-A159_A2-A0T3_A2-A0YD_117C_W_BI_20130823_H-PM_f07_normal	2.2407	GPTime	7018
										TCGA_E2-A159_A2-A0T3_A2-A0YD_117C_W_BI_20130823_H-PM_f08_normal	2.33075	GPTime	7262
										TCGA_E2-A159_A2-A0T3_A2-A0YD_117C_W_BI_20130823_H-PM_f09_normal	2.13949	GPTime	7065
										TCGA_E2-A159_A2-A0T3_A2-A0YD_117C_W_BI_20130823_H-PM_f10_normal	2.1846	GPTime	6868
										TCGA_E2-A159_A2-A0T3_A2-A0YD_117C_W_BI_20130823_H-PM_f11_normal	2.34172	GPTime	7240
										TCGA_E2-A159_A2-A0T3_A2-A0YD_117C_W_BI_20130823_H-PM_f12_normal	2.26254	GPTime	7590
										TCGA_E2-A159_A2-A0T3_A2-A0YD_117C_W_BI_20130823_H-PM_f13_normal	2.1701	GPTime	7160
										TCGA_E2-A159_A2-A0T3_A2-A0YD_117C_W_BI_20130823_H-PM_f14_normal	2.2783	GPTime	7568
										TCGA_E2-A159_A2-A0T3_A2-A0YD_117C_W_BI_20130823_H-PM_f15_normal	2.23166	GPTime	7308
										TCGA_E2-A159_A2-A0T3_A2-A0YD_117C_W_BI_20130823_H-PM_f16_normal	2.13774	GPTime	6698
										TCGA_E2-A159_A2-A0T3_A2-A0YD_117C_W_BI_20130823_H-PM_f17_normal	2.10821	GPTime	6872
										TCGA_E2-A159_A2-A0T3_A2-A0YD_117C_W_BI_20130823_H-PM_f18_normal	1.86982	GPTime	6917
										TCGA_E2-A159_A2-A0T3_A2-A0YD_117C_W_BI_20130823_H-PM_f19_normal	1.83016	GPTime	6880
										TCGA_E2-A159_A2-A0T3_A2-A0YD_117C_W_BI_20130823_H-PM_f20_normal	2.04307	GPTime	6670
										TCGA_E2-A159_A2-A0T3_A2-A0YD_117C_W_BI_20130823_H-PM_f21_normal	2.05776	GPTime	6144
										TCGA_E2-A159_A2-A0T3_A2-A0YD_117C_W_BI_20130823_H-PM_f22_normal	2.11945	GPTime	6326
										TCGA_E2-A159_A2-A0T3_A2-A0YD_117C_W_BI_20130823_H-PM_f23_normal	2.02539	GPTime	6269
										TCGA_E2-A159_A2-A0T3_A2-A0YD_117C_W_BI_20130823_H-PM_f24_normal	1.95359	GPTime	6014
										TCGA_E2-A159_A2-A0T3_A2-A0YD_117C_W_BI_20130823_H-PM_fA_normal	1.78594	GPTime	4163

## Sheet: Figure 3
Figure 3a, 3b	Supplementary Data 1
Figure 3c, 3d	Supplementary Data 2
Figure 3e, 3f	Supplementary Data 3

## Sheet: Figure 4
Figure 4a	Supplementary Data 1
Figure 4b	Supplementary Data 2
Figure 4c	Supplementary Data 3

## Sheet: Figure 5
Figure 5a, 5b, 5c	Supplementary Data 1
Figure 5d, 5e, 5f	Supplementary Data 2
Figure 5g, 5h, 5i	Supplementary Data 3

## Sheet: Figure 6
Figure 6a	Supplementary Data 4
Figure 6b	Supplementary Data 5
Figure 6c	Supplementary Data 6

## Sheet: Figure 7
Figure 7a	Supplementary Data 7
Figure 7b	Supplementary Data 8
Figure 7c	Supplementary Data 9
